# Supplementary material for: Comparative genomic and functional analyses of Microbacterium paraoxydans BHS25 reveal key metabolic adaptations for survival in arsenic-contaminated soil ecosystems
Source: BMC Genomics. 2025 Jul 9;26:650. doi: 10.1186/s12864-025-11811-7 (PMC12239408; doi:10.1186/s12864-025-11811-7)
Supplement: Supplementary file 1 — Supplementary Material 1. [file 12864_2025_11811_MOESM1_ESM.csv]

Pathway_ID	Pathway_Name	Product_Count	Products
map00362	Benzoate degradation	10.0	12-dehydrotetracycline 5-monooxygenase/anhydrotetracycline 6-monooxygenase;3-hydroxybutyryl-CoA dehydrogenase;3-ketoacyl-CoA thiolase FadA;3-oxoadipyl-CoA/3-oxo-5,6-dehydrosuberyl-CoA thiolase;Carnitinyl-CoA dehydratase;Crotonobetainyl-CoA reductase;Fatty acid oxidation complex subunit alpha;putative acetyl-CoA acetyltransferase;putative enoyl-CoA hydratase echA8
map00627	Aminobenzoate degradation	3.0	3-hydroxybenzoate 4-monooxygenase;Carnitinyl-CoA dehydratase;putative enoyl-CoA hydratase echA8
map00364	Fluorobenzoate degradation	0.0
map00625	Chloroalkane and chloroalkene degradation	9.0	3-phenylpropionate-dihydrodiol/cinnamic acid-dihydrodiol dehydrogenase;Alcohol dehydrogenase;Fluoroacetate dehalogenase;Glutathione-independent formaldehyde dehydrogenase;NAD/NADP-dependent betaine aldehyde dehydrogenase;Putative aldehyde dehydrogenase AldA;S-(hydroxymethyl)glutathione dehydrogenase
map00361	Chlorocyclohexane and chlorobenzene degradation	1.0	Fluoroacetate dehalogenase
map00623	Toluene degradation	1.0	3-hydroxybenzoate 4-monooxygenase
map00622	Xylene degradation	0.0
map00633	Nitrotoluene degradation	1.0	N-ethylmaleimide reductase
map00642	Ethylbenzene degradation	2.0	3-ketoacyl-CoA thiolase FadA;3-oxoadipyl-CoA/3-oxo-5,6-dehydrosuberyl-CoA thiolase
map00643	Styrene degradation	1.0	Phenylacetaldehyde dehydrogenase
map00791	Atrazine degradation	0.0
map00930	Caprolactam degradation	3.0	Carnitinyl-CoA dehydratase;Fatty acid oxidation complex subunit alpha;putative enoyl-CoA hydratase echA8
map00363	Bisphenol degradation	0.0
map00621	Dioxin degradation	1.0	6-hydroxynicotinate 3-monooxygenase
map00626	Naphthalene degradation	5.0	3-phenylpropionate-dihydrodiol/cinnamic acid-dihydrodiol dehydrogenase;6-hydroxynicotinate 3-monooxygenase;Alcohol dehydrogenase;S-(hydroxymethyl)glutathione dehydrogenase
map00624	Polycyclic aromatic hydrocarbon degradation	1.0	6-hydroxynicotinate 3-monooxygenase
map00365	Furfural degradation	0.0
map00984	Steroid degradation	1.0	Cholesterol oxidase
map00980	Metabolism of xenobiotics by cytochrome P450	4.0	3-phenylpropionate-dihydrodiol/cinnamic acid-dihydrodiol dehydrogenase;Alcohol dehydrogenase;S-(hydroxymethyl)glutathione dehydrogenase
map00982	Drug metabolism - cytochrome P450	5.0	3-phenylpropionate-dihydrodiol/cinnamic acid-dihydrodiol dehydrogenase;Alcohol dehydrogenase;Putrescine oxidase;S-(hydroxymethyl)glutathione dehydrogenase
map00983	Drug metabolism - other enzymes	13.0	Cytidine deaminase;Deoxyuridine 5'-triphosphate nucleotidohydrolase;GMP synthase [glutamine-hydrolyzing];Hypoxanthine-guanine phosphoribosyltransferase;Inosine-5'-monophosphate dehydrogenase;Nucleoside diphosphate kinase;Thymidine kinase;Thymidine phosphorylase;hypothetical protein;putative oxidoreductase;putative oxidoreductase/MSMEI_1564;tRNA(Ile)-lysidine synthase
