# Supplementary material for: Comparative genomic and functional analyses of Microbacterium paraoxydans BHS25 reveal key metabolic adaptations for survival in arsenic-contaminated soil ecosystems
Source: BMC Genomics. 2025 Jul 9;26:650. doi: 10.1186/s12864-025-11811-7 (PMC12239408; doi:10.1186/s12864-025-11811-7)
Supplement: Supplementary file 2 — Supplementary Material 2. [file 12864_2025_11811_MOESM2_ESM.tsv]

locus_tag	ftype	length_bp	gene	EC_number	COG	product
ENPBIJHC_00001	CDS	1389	proP			Proline/betaine transporter
ENPBIJHC_00002	CDS	1212	lldD_1	1.1.-.-	COG1304	Putative L-lactate dehydrogenase
ENPBIJHC_00003	CDS	729	rspR		COG1802	HTH-type transcriptional repressor RspR
ENPBIJHC_00004	CDS	870				hypothetical protein
ENPBIJHC_00005	CDS	1176	speB	3.5.3.11		Agmatinase
ENPBIJHC_00006	CDS	1749			COG1132	putative ABC transporter ATP-binding protein
ENPBIJHC_00007	CDS	1488	yheI	3.6.3.-	COG1132	putative multidrug resistance ABC transporter ATP-binding/permease protein YheI
ENPBIJHC_00008	CDS	1446				hypothetical protein
ENPBIJHC_00009	CDS	1185	btrK	4.1.1.95		L-glutamyl-[BtrI acyl-carrier protein] decarboxylase
ENPBIJHC_00010	CDS	168				hypothetical protein
ENPBIJHC_00011	CDS	1110				hypothetical protein
ENPBIJHC_00012	tRNA	74				tRNA-Ala(cgc)
ENPBIJHC_00013	tRNA	91				tRNA-Ser(cga)
ENPBIJHC_00014	CDS	1047				hypothetical protein
ENPBIJHC_00015	CDS	783				hypothetical protein
ENPBIJHC_00016	CDS	1668			COG1132	putative ABC transporter ATP-binding/permease protein
ENPBIJHC_00017	CDS	1659	cydD		COG4988	ATP-binding/permease protein CydD
ENPBIJHC_00018	CDS	1029	cydB	7.1.1.7	COG1294	Cytochrome bd-I ubiquinol oxidase subunit 2
ENPBIJHC_00019	CDS	1416	cydA	1.10.3.-	COG1271	Cytochrome bd ubiquinol oxidase subunit 1
ENPBIJHC_00020	CDS	675				hypothetical protein
ENPBIJHC_00021	CDS	1368	radA	3.6.4.-	COG1066	DNA repair protein RadA
ENPBIJHC_00022	CDS	420				hypothetical protein
ENPBIJHC_00023	CDS	645				hypothetical protein
ENPBIJHC_00024	CDS	501	argA	2.3.1.1	COG1246	Amino-acid acetyltransferase
ENPBIJHC_00025	CDS	2532	clpC1		COG0542	ATP-dependent Clp protease ATP-binding subunit ClpC1
ENPBIJHC_00026	CDS	624				hypothetical protein
ENPBIJHC_00027	CDS	633				hypothetical protein
ENPBIJHC_00028	CDS	753				hypothetical protein
ENPBIJHC_00029	CDS	237				hypothetical protein
ENPBIJHC_00030	CDS	342				hypothetical protein
ENPBIJHC_00031	CDS	1422	dctA		COG1301	C4-dicarboxylate transport protein
ENPBIJHC_00032	CDS	1731			COG0025	putative Na(+)/H(+) exchanger
ENPBIJHC_00033	CDS	309				hypothetical protein
ENPBIJHC_00034	CDS	423				18 kDa heat shock protein
ENPBIJHC_00035	CDS	228				hypothetical protein
ENPBIJHC_00036	CDS	1038				hypothetical protein
ENPBIJHC_00037	CDS	936				hypothetical protein
ENPBIJHC_00038	CDS	207				hypothetical protein
ENPBIJHC_00039	CDS	942	pheA	4.2.1.51	COG0077	Prephenate dehydratase
ENPBIJHC_00040	CDS	1644	pgm	5.4.2.2	COG0033	Phosphoglucomutase
ENPBIJHC_00041	CDS	819	ssuB_1	3.6.3.-	COG1116	Aliphatic sulfonates import ATP-binding protein SsuB
ENPBIJHC_00042	CDS	1035				hypothetical protein
ENPBIJHC_00043	CDS	852	ribX			Riboflavin transport system permease protein RibX
ENPBIJHC_00044	CDS	1104	garK	2.7.1.165	COG1929	Glycerate 2-kinase
ENPBIJHC_00045	CDS	1068	degA_1		COG1609	HTH-type transcriptional regulator DegA
ENPBIJHC_00046	CDS	765				hypothetical protein
ENPBIJHC_00047	CDS	918				hypothetical protein
ENPBIJHC_00048	CDS	1221				hypothetical protein
ENPBIJHC_00049	CDS	1170	xdh	1.1.1.179		D-xylose dehydrogenase
ENPBIJHC_00050	CDS	1101	araR		COG1609	Arabinose metabolism transcriptional repressor
ENPBIJHC_00051	CDS	1014		1.17.1.9		Formate dehydrogenase, mitochondrial
ENPBIJHC_00052	CDS	1008	lacI		COG1609	Lactose operon repressor
ENPBIJHC_00053	CDS	1227				hypothetical protein
ENPBIJHC_00054	CDS	1185	galK	2.7.1.6	COG0153	Galactokinase
ENPBIJHC_00055	CDS	978	galE_1	5.1.3.2	COG1087	UDP-glucose 4-epimerase
ENPBIJHC_00056	CDS	1326	yicJ		COG2211	Inner membrane symporter YicJ
ENPBIJHC_00057	CDS	930		3.5.1.-		Carbohydrate deacetylase
ENPBIJHC_00058	CDS	1146	nagC_1		COG1940	N-acetylglucosamine repressor
ENPBIJHC_00059	CDS	528				hypothetical protein
ENPBIJHC_00060	CDS	1431	prr	1.2.1.19	COG1012	Gamma-aminobutyraldehyde dehydrogenase
ENPBIJHC_00061	CDS	468	asnC_1		COG1522	Regulatory protein AsnC
ENPBIJHC_00062	CDS	1404	puuB	1.4.3.-		Gamma-glutamylputrescine oxidoreductase
ENPBIJHC_00063	CDS	351				hypothetical protein
ENPBIJHC_00064	CDS	912				hypothetical protein
ENPBIJHC_00065	CDS	1050	lipM	2.3.1.181		Octanoyltransferase LipM
ENPBIJHC_00066	CDS	738				hypothetical protein
ENPBIJHC_00067	CDS	855		3.1.1.23	COG2267	Monoacylglycerol lipase
ENPBIJHC_00068	CDS	723	cutC			Copper homeostasis protein CutC
ENPBIJHC_00069	CDS	441			COG1846	putative HTH-type transcriptional regulator
ENPBIJHC_00070	CDS	1341	entS_1			Enterobactin exporter EntS
ENPBIJHC_00071	CDS	273				hypothetical protein
ENPBIJHC_00072	CDS	1248	rocD	2.6.1.13	COG4992	Ornithine aminotransferase
ENPBIJHC_00073	CDS	879		3.5.3.18	COG1834	N(G),N(G)-dimethylarginine dimethylaminohydrolase
ENPBIJHC_00074	CDS	999	ppsC	2.3.1.41		Phthiocerol synthesis polyketide synthase type I PpsC
ENPBIJHC_00075	CDS	231				hypothetical protein
ENPBIJHC_00076	CDS	435				hypothetical protein
ENPBIJHC_00077	CDS	3675	rocA_1	1.2.1.88		1-pyrroline-5-carboxylate dehydrogenase
ENPBIJHC_00078	CDS	567				hypothetical protein
ENPBIJHC_00079	CDS	510				hypothetical protein
ENPBIJHC_00080	CDS	1152	paaJ_1	2.3.1.174	COG0183	3-oxoadipyl-CoA/3-oxo-5,6-dehydrosuberyl-CoA thiolase
ENPBIJHC_00081	CDS	372	kmtR		COG0640	HTH-type transcriptional regulator KmtR
ENPBIJHC_00082	CDS	1218				hypothetical protein
ENPBIJHC_00083	CDS	462				hypothetical protein
ENPBIJHC_00084	CDS	1677				hypothetical protein
ENPBIJHC_00085	CDS	972	etfA		COG2025	Electron transfer flavoprotein subunit alpha
ENPBIJHC_00086	CDS	777	etfB		COG2086	Electron transfer flavoprotein subunit beta
ENPBIJHC_00087	CDS	537				hypothetical protein
ENPBIJHC_00088	CDS	471				hypothetical protein
ENPBIJHC_00089	CDS	444				hypothetical protein
ENPBIJHC_00090	CDS	777	echA8_1	4.2.1.17	COG1024	putative enoyl-CoA hydratase echA8
ENPBIJHC_00091	CDS	879	mmsB	1.1.1.31	COG2084	putative 3-hydroxyisobutyrate dehydrogenase
ENPBIJHC_00092	CDS	1182	acrC	1.3.1.95		Acryloyl-CoA reductase (NADH)
ENPBIJHC_00093	CDS	1500	bauC_1	1.2.1.-	COG1012	Putative 3-oxopropanoate dehydrogenase
ENPBIJHC_00094	CDS	780				hypothetical protein
ENPBIJHC_00095	CDS	603				hypothetical protein
ENPBIJHC_00096	CDS	1488	ydjE			Inner membrane metabolite transport protein YdjE
ENPBIJHC_00097	CDS	1134	gltA	2.3.3.5		2-methylcitrate synthase
ENPBIJHC_00098	CDS	903	mmgF	4.1.3.-	COG2513	2-methylisocitrate lyase
ENPBIJHC_00099	CDS	1527	prpD2	4.2.1.79	COG2079	2-methylcitrate dehydratase 2
ENPBIJHC_00100	CDS	639	gntR_1			putative D-xylose utilization operon transcriptional repressor
ENPBIJHC_00101	CDS	945				hypothetical protein
ENPBIJHC_00102	CDS	537				hypothetical protein
ENPBIJHC_00103	CDS	1269				hypothetical protein
ENPBIJHC_00104	CDS	915	melD_1		COG1175	Melibiose/raffinose/stachyose import permease protein MelD
ENPBIJHC_00105	CDS	855	ngcG_1		COG0395	Diacetylchitobiose uptake system permease protein NgcG
ENPBIJHC_00106	CDS	1917				hypothetical protein
ENPBIJHC_00107	CDS	783	proA_1	4.1.3.16		4-hydroxy-4-methyl-2-oxoglutarate aldolase/4-carboxy-4-hydroxy-2-oxoadipate aldolase
ENPBIJHC_00108	CDS	966	fdh_1	1.1.1.122		D-threo-aldose 1-dehydrogenase
ENPBIJHC_00109	CDS	810				hypothetical protein
ENPBIJHC_00110	CDS	657	gntR_2			putative D-xylose utilization operon transcriptional repressor
ENPBIJHC_00111	CDS	606	axe2	3.1.1.72		Acetylxylan esterase
ENPBIJHC_00112	CDS	4074				hypothetical protein
ENPBIJHC_00113	CDS	237	relG_1	3.1.-.-	COG2026	Toxin RelG
ENPBIJHC_00114	CDS	270	relF		COG2161	Antitoxin RelF
ENPBIJHC_00115	CDS	444				hypothetical protein
ENPBIJHC_00116	CDS	921	ycjO		COG1175	Inner membrane ABC transporter permease protein YcjO
ENPBIJHC_00117	CDS	906	dasC_1		COG0395	Diacetylchitobiose uptake system permease protein DasC
ENPBIJHC_00118	CDS	1326				hypothetical protein
ENPBIJHC_00119	CDS	1806				hypothetical protein
ENPBIJHC_00120	CDS	2262				hypothetical protein
ENPBIJHC_00121	CDS	888	cytR_1		COG1609	HTH-type transcriptional repressor CytR
ENPBIJHC_00122	CDS	810	srlR_1		COG1349	Glucitol operon repressor
ENPBIJHC_00123	CDS	975				hypothetical protein
ENPBIJHC_00124	CDS	576	pgiA	5.3.1.9		Glucose-6-phosphate isomerase
ENPBIJHC_00125	CDS	1491	xylB_1	2.7.1.17	COG1070	Xylulose kinase
ENPBIJHC_00126	CDS	978		1.1.1.81	COG0111	Hydroxypyruvate reductase
ENPBIJHC_00127	CDS	951	aroE_1	1.1.1.25		Shikimate dehydrogenase (NADP(+))
ENPBIJHC_00128	CDS	969		3.1.1.25	COG1735	Phospho-furanose lactonase
ENPBIJHC_00129	CDS	297				hypothetical protein
ENPBIJHC_00130	CDS	1002				hypothetical protein
ENPBIJHC_00131	CDS	1035	rbsC_1		COG1172	Ribose import permease protein RbsC
ENPBIJHC_00132	CDS	1503	mglA_1	7.5.2.11	COG1129	Galactose/methyl galactoside import ATP-binding protein MglA
ENPBIJHC_00133	CDS	870		5.1.3.31	COG1082	L-ribulose 3-epimerase
ENPBIJHC_00134	CDS	1002	cytR_2		COG1609	HTH-type transcriptional repressor CytR
ENPBIJHC_00135	CDS	420	fucU	5.1.3.29	COG4154	L-fucose mutarotase
ENPBIJHC_00136	CDS	969	fdh_2	1.1.1.122		D-threo-aldose 1-dehydrogenase
ENPBIJHC_00137	CDS	1296		4.2.1.68	COG4948	L-fuconate dehydratase
ENPBIJHC_00138	CDS	861		4.3.2.3		Ureidoglycolate lyase
ENPBIJHC_00139	CDS	783	xecE	1.1.1.269		2-(S)-hydroxypropyl-CoM dehydrogenase
ENPBIJHC_00140	CDS	900				hypothetical protein
ENPBIJHC_00141	CDS	678	lutR_1		COG2186	HTH-type transcriptional regulator LutR
ENPBIJHC_00142	CDS	663	fsaB	4.1.2.-	COG0176	Fructose-6-phosphate aldolase 2
ENPBIJHC_00143	CDS	963	rbsK_1	2.7.1.15	COG0524	Ribokinase
ENPBIJHC_00144	CDS	405	rbsD	5.4.99.62	COG1869	D-ribose pyranase
ENPBIJHC_00145	CDS	813	nagR_1		COG2188	HTH-type transcriptional repressor NagR
ENPBIJHC_00146	CDS	1086	sbnA	2.5.1.140		N-(2-amino-2-carboxyethyl)-L-glutamate synthase
ENPBIJHC_00147	CDS	516	gcvR		COG2716	Glycine cleavage system transcriptional repressor
ENPBIJHC_00148	CDS	678	lutR_2		COG2186	HTH-type transcriptional regulator LutR
ENPBIJHC_00149	CDS	1236	cefD	5.1.1.17	COG0520	Isopenicillin N epimerase
ENPBIJHC_00150	CDS	1314				hypothetical protein
ENPBIJHC_00151	CDS	948	melD_2		COG1175	Melibiose/raffinose/stachyose import permease protein MelD
ENPBIJHC_00152	CDS	921	dasC_2		COG0395	Diacetylchitobiose uptake system permease protein DasC
ENPBIJHC_00153	CDS	1014	gpr_1	1.1.1.-	COG0667	L-glyceraldehyde 3-phosphate reductase
ENPBIJHC_00154	CDS	498				hypothetical protein
ENPBIJHC_00155	CDS	1494	hisC_1	2.6.1.9		Histidinol-phosphate aminotransferase
ENPBIJHC_00156	CDS	330				hypothetical protein
ENPBIJHC_00157	CDS	1479				hypothetical protein
ENPBIJHC_00158	CDS	567				hypothetical protein
ENPBIJHC_00159	CDS	624	azoR	1.7.1.17		FMN-dependent NADH-azoreductase
ENPBIJHC_00160	CDS	1290	rlmN	2.1.1.192		Dual-specificity RNA methyltransferase RlmN
ENPBIJHC_00161	CDS	639	kdgA		COG0800	KHG/KDPG aldolase
ENPBIJHC_00162	CDS	693				hypothetical protein
ENPBIJHC_00163	CDS	744				hypothetical protein
ENPBIJHC_00164	CDS	834	gdhI	1.1.1.47	COG1028	Glucose 1-dehydrogenase 1
ENPBIJHC_00165	CDS	759		1.-.-.-		putative oxidoreductase
ENPBIJHC_00166	CDS	726				hypothetical protein
ENPBIJHC_00167	CDS	1473	gadC		COG0531	Glutamate/gamma-aminobutyrate antiporter
ENPBIJHC_00168	CDS	1371	gadA	4.1.1.15	COG0076	Glutamate decarboxylase
ENPBIJHC_00169	CDS	792	ykoC_1			Putative HMP/thiamine permease protein YkoC
ENPBIJHC_00170	CDS	1458	ykoD_1	3.6.3.-	COG1122	Putative HMP/thiamine import ATP-binding protein YkoD
ENPBIJHC_00171	CDS	642	ykoE		COG4721	Putative HMP/thiamine permease protein YkoE
ENPBIJHC_00172	CDS	1482				hypothetical protein
ENPBIJHC_00173	CDS	2316		7.6.2.-	COG1132	Fatty acid ABC transporter ATP-binding/permease protein
ENPBIJHC_00174	CDS	1728			COG1132	putative ABC transporter ATP-binding protein
ENPBIJHC_00175	CDS	1086	caiD	4.2.1.149		Carnitinyl-CoA dehydratase
ENPBIJHC_00176	CDS	1962	btuD_1	7.6.2.8		Vitamin B12 import ATP-binding protein BtuD
ENPBIJHC_00177	CDS	450				hypothetical protein
ENPBIJHC_00178	CDS	1323	hemL	5.4.3.8	COG0001	Glutamate-1-semialdehyde 2,1-aminomutase
ENPBIJHC_00179	CDS	978	hemB	4.2.1.24	COG0113	Delta-aminolevulinic acid dehydratase
ENPBIJHC_00180	CDS	798				hypothetical protein
ENPBIJHC_00181	CDS	1002	hemC	2.5.1.61	COG0181	Porphobilinogen deaminase
ENPBIJHC_00182	CDS	678			COG3253	putative protein
ENPBIJHC_00183	CDS	273				hypothetical protein
ENPBIJHC_00184	CDS	408				hypothetical protein
ENPBIJHC_00185	CDS	414				hypothetical protein
ENPBIJHC_00186	CDS	1509	hemY	1.3.3.4	COG1232	Protoporphyrinogen oxidase
ENPBIJHC_00187	CDS	312	sdpR		COG0640	Transcriptional repressor SdpR
ENPBIJHC_00188	CDS	894				hypothetical protein
ENPBIJHC_00189	CDS	1023	hemE	4.1.1.37	COG0407	Uroporphyrinogen decarboxylase
ENPBIJHC_00190	CDS	1338	hemA	1.2.1.70	COG0373	Glutamyl-tRNA reductase
ENPBIJHC_00191	CDS	609				hypothetical protein
ENPBIJHC_00192	CDS	426				hypothetical protein
ENPBIJHC_00193	CDS	705				hypothetical protein
ENPBIJHC_00194	CDS	1386	glyQS	6.1.1.14	COG0423	Glycine--tRNA ligase
ENPBIJHC_00195	CDS	1470	dtpT		COG3104	Di-/tripeptide transporter
ENPBIJHC_00196	CDS	690				hypothetical protein
ENPBIJHC_00197	CDS	639				hypothetical protein
ENPBIJHC_00198	CDS	1443	mdtD			Putative multidrug resistance protein MdtD
ENPBIJHC_00199	CDS	399				hypothetical protein
ENPBIJHC_00200	CDS	966				hypothetical protein
ENPBIJHC_00201	CDS	1986	pepO	3.4.24.-	COG3590	Neutral endopeptidase
ENPBIJHC_00202	CDS	546				hypothetical protein
ENPBIJHC_00203	CDS	1323	mdtK		COG0534	Multidrug resistance protein MdtK
ENPBIJHC_00204	CDS	339				hypothetical protein
ENPBIJHC_00205	CDS	666	trmH	2.1.1.34		tRNA (guanosine(18)-2'-O)-methyltransferase
ENPBIJHC_00206	CDS	1260	mntH		COG1914	Divalent metal cation transporter MntH
ENPBIJHC_00207	CDS	324				hypothetical protein
ENPBIJHC_00208	CDS	633	mntR			HTH-type transcriptional regulator MntR
ENPBIJHC_00209	CDS	810	hdpA	3.1.3.-		Dihydroxyacetone phosphatase
ENPBIJHC_00210	CDS	570				hypothetical protein
ENPBIJHC_00211	CDS	168				hypothetical protein
ENPBIJHC_00212	CDS	1632	gsiA_1	7.4.2.10	COG1123	Glutathione import ATP-binding protein GsiA
ENPBIJHC_00213	CDS	1083	amiE	3.5.1.28		N-acetylmuramyl-L-alanine amidase
ENPBIJHC_00214	CDS	1191	anmK	2.7.1.170	COG2377	Anhydro-N-acetylmuramic acid kinase
ENPBIJHC_00215	CDS	906	murQ_1	4.2.1.126	COG2103	N-acetylmuramic acid 6-phosphate etherase
ENPBIJHC_00216	CDS	888	gsiD_1		COG1173	Glutathione transport system permease protein GsiD
ENPBIJHC_00217	CDS	972	gsiC_1		COG0601	Glutathione transport system permease protein GsiC
ENPBIJHC_00218	CDS	1551	gsiB_1		COG0747	Glutathione-binding protein GsiB
ENPBIJHC_00219	CDS	903	murR_1		COG1737	HTH-type transcriptional regulator MurR
ENPBIJHC_00220	CDS	1143				hypothetical protein
ENPBIJHC_00221	CDS	303				hypothetical protein
ENPBIJHC_00222	CDS	903	nagK	2.7.1.59	COG1940	N-acetyl-D-glucosamine kinase
ENPBIJHC_00223	CDS	561	pyrE	2.4.2.10	COG0461	Orotate phosphoribosyltransferase
ENPBIJHC_00224	CDS	846	xthA	3.1.11.2	COG0708	Exodeoxyribonuclease III
ENPBIJHC_00225	CDS	807	ywpJ	3.1.3.-	COG0561	Phosphatase YwpJ
ENPBIJHC_00226	CDS	1188	mdtH			Multidrug resistance protein MdtH
ENPBIJHC_00227	CDS	1254				hypothetical protein
ENPBIJHC_00228	CDS	690	degU_1		COG2197	Transcriptional regulatory protein DegU
ENPBIJHC_00229	CDS	1182	ydcO		COG3135	Inner membrane protein YdcO
ENPBIJHC_00230	CDS	897	btuD_2	7.6.2.8		Vitamin B12 import ATP-binding protein BtuD
ENPBIJHC_00231	CDS	1083	yhaP		COG1668	putative protein YhaP
ENPBIJHC_00232	CDS	3495	rocA_2	1.2.1.88		1-pyrroline-5-carboxylate dehydrogenase
ENPBIJHC_00233	CDS	909	gltC_1			HTH-type transcriptional regulator GltC
ENPBIJHC_00234	CDS	588				hypothetical protein
ENPBIJHC_00235	CDS	2211	clpB		COG0542	Chaperone protein ClpB
ENPBIJHC_00236	CDS	1245	coaBC		COG0452	Coenzyme A biosynthesis bifunctional protein CoaBC
ENPBIJHC_00237	CDS	690				hypothetical protein
ENPBIJHC_00238	CDS	969	cdhR		COG4977	HTH-type transcriptional regulator CdhR
ENPBIJHC_00239	CDS	162				hypothetical protein
ENPBIJHC_00240	CDS	594				hypothetical protein
ENPBIJHC_00241	CDS	1227				hypothetical protein
ENPBIJHC_00242	CDS	1314	mshA_1	2.4.1.250		D-inositol-3-phosphate glycosyltransferase
ENPBIJHC_00243	CDS	588				hypothetical protein
ENPBIJHC_00244	CDS	207				hypothetical protein
ENPBIJHC_00245	CDS	498				hypothetical protein
ENPBIJHC_00246	CDS	2994				hypothetical protein
ENPBIJHC_00247	CDS	1026	rbsR_1		COG1609	Ribose operon repressor
ENPBIJHC_00248	CDS	1305				hypothetical protein
ENPBIJHC_00249	CDS	1302				hypothetical protein
ENPBIJHC_00250	CDS	888	lacF_1			Lactose transport system permease protein LacF
ENPBIJHC_00251	CDS	933				hypothetical protein
ENPBIJHC_00252	CDS	3204				hypothetical protein
ENPBIJHC_00253	CDS	933		3.2.1.96		Endo-beta-N-acetylglucosaminidase
ENPBIJHC_00254	CDS	1893	cadA	3.6.3.3	COG2217	Cadmium, zinc and cobalt-transporting ATPase
ENPBIJHC_00255	CDS	135				hypothetical protein
ENPBIJHC_00256	CDS	1635				hypothetical protein
ENPBIJHC_00257	CDS	1518	xylB_2	2.7.1.17	COG1070	Xylulose kinase
ENPBIJHC_00258	CDS	495				hypothetical protein
ENPBIJHC_00259	CDS	984	kdgR_1		COG1609	HTH-type transcriptional regulator KdgR
ENPBIJHC_00260	CDS	912	nanA	4.1.3.3	COG0329	N-acetylneuraminate lyase
ENPBIJHC_00261	CDS	828	bacC_1	1.1.1.385		Dihydroanticapsin 7-dehydrogenase
ENPBIJHC_00262	CDS	1086		4.2.1.156	COG4948	L-talarate/galactarate dehydratase
ENPBIJHC_00263	CDS	429	ycjP_1		COG0395	Inner membrane ABC transporter permease protein YcjP
ENPBIJHC_00264	CDS	402				hypothetical protein
ENPBIJHC_00265	CDS	954	melD_3		COG1175	Melibiose/raffinose/stachyose import permease protein MelD
ENPBIJHC_00266	CDS	1248				hypothetical protein
ENPBIJHC_00267	CDS	717	lldR		COG2186	Putative L-lactate dehydrogenase operon regulatory protein
ENPBIJHC_00268	CDS	870	dapA_1	4.3.3.7		4-hydroxy-tetrahydrodipicolinate synthase
ENPBIJHC_00269	CDS	1671				hypothetical protein
ENPBIJHC_00270	CDS	540				hypothetical protein
ENPBIJHC_00271	CDS	969				hypothetical protein
ENPBIJHC_00272	CDS	1365				hypothetical protein
ENPBIJHC_00273	CDS	954	araQ_1		COG0395	L-arabinose transport system permease protein AraQ
ENPBIJHC_00274	CDS	921	lacF_2			Lactose transport system permease protein LacF
ENPBIJHC_00275	CDS	1155				hypothetical protein
ENPBIJHC_00276	CDS	1965				hypothetical protein
ENPBIJHC_00277	CDS	333	rsbV		COG1366	Anti-sigma-B factor antagonist
ENPBIJHC_00278	CDS	432				hypothetical protein
ENPBIJHC_00279	CDS	444	catD	1.-.-.-	COG2259	Putative oxidoreductase CatD
ENPBIJHC_00280	CDS	660	gntR_3			putative D-xylose utilization operon transcriptional repressor
ENPBIJHC_00281	CDS	414				hypothetical protein
ENPBIJHC_00282	CDS	984	cbpA		COG2214	Curved DNA-binding protein
ENPBIJHC_00283	CDS	645	grpE			Protein GrpE
ENPBIJHC_00284	CDS	1863	dnaK		COG0443	Chaperone protein DnaK
ENPBIJHC_00285	CDS	1257				hypothetical protein
ENPBIJHC_00286	CDS	615	gph_1	3.1.3.18		Phosphoglycolate phosphatase
ENPBIJHC_00287	CDS	462				hypothetical protein
ENPBIJHC_00288	CDS	966	rhaR_1			HTH-type transcriptional activator RhaR
ENPBIJHC_00289	CDS	1197	nepI		COG2814	Purine ribonucleoside efflux pump NepI
ENPBIJHC_00290	CDS	873				hypothetical protein
ENPBIJHC_00291	CDS	948	gbh	3.5.3.7		Guanidinobutyrase
ENPBIJHC_00292	CDS	1635	aruI	4.1.1.75	COG0028	putative 2-ketoarginine decarboxylase AruI
ENPBIJHC_00293	CDS	1668	nfdA_1	3.5.1.91		N-substituted formamide deformylase
ENPBIJHC_00294	CDS	1338	abaF_1			Fosfomycin resistance protein AbaF
ENPBIJHC_00295	CDS	897				hypothetical protein
ENPBIJHC_00296	CDS	981	yfeW_1	3.4.16.4	COG1680	Putative D-alanyl-D-alanine carboxypeptidase
ENPBIJHC_00297	CDS	918	ngcG_2		COG0395	Diacetylchitobiose uptake system permease protein NgcG
ENPBIJHC_00298	CDS	957	melD_4		COG1175	Melibiose/raffinose/stachyose import permease protein MelD
ENPBIJHC_00299	CDS	1284				hypothetical protein
ENPBIJHC_00300	CDS	867	ybbH		COG1737	putative HTH-type transcriptional regulator YbbH
ENPBIJHC_00301	CDS	1176				hypothetical protein
ENPBIJHC_00302	CDS	489				hypothetical protein
ENPBIJHC_00303	CDS	1407				hypothetical protein
ENPBIJHC_00304	CDS	918				hypothetical protein
ENPBIJHC_00305	CDS	561				hypothetical protein
ENPBIJHC_00306	CDS	792				hypothetical protein
ENPBIJHC_00307	CDS	474				hypothetical protein
ENPBIJHC_00308	CDS	606	dcd	3.5.4.30	COG0717	dCTP deaminase, dUMP-forming
ENPBIJHC_00309	tRNA	74				tRNA-Gly(ccc)
ENPBIJHC_00310	CDS	2031	apeX_1		COG2409	Apo-petrobactin exporter
ENPBIJHC_00311	CDS	561	yyaP		COG0262	putative protein YyaP
ENPBIJHC_00312	CDS	615				hypothetical protein
ENPBIJHC_00313	CDS	633				hypothetical protein
ENPBIJHC_00314	CDS	810				hypothetical protein
ENPBIJHC_00315	CDS	1029				hypothetical protein
ENPBIJHC_00316	CDS	654	aqpZ			Aquaporin Z
ENPBIJHC_00317	CDS	1356	plaP_1		COG0531	Low-affinity putrescine importer PlaP
ENPBIJHC_00318	CDS	210				hypothetical protein
ENPBIJHC_00319	CDS	1017	corA_1		COG0598	Cobalt/magnesium transport protein CorA
ENPBIJHC_00320	CDS	1281				hypothetical protein
ENPBIJHC_00321	CDS	315				hypothetical protein
ENPBIJHC_00322	CDS	648	pbsA1	1.14.14.18		Heme oxygenase 1
ENPBIJHC_00323	CDS	1431	recD2_1	3.6.4.12		ATP-dependent RecD-like DNA helicase
ENPBIJHC_00324	CDS	1071				hypothetical protein
ENPBIJHC_00325	CDS	2013				hypothetical protein
ENPBIJHC_00326	CDS	288	hup			DNA-binding protein HU
ENPBIJHC_00327	CDS	306	rpsN		COG0199	30S ribosomal protein S14
ENPBIJHC_00328	CDS	171	rpmG2		COG0267	50S ribosomal protein L33 2
ENPBIJHC_00329	CDS	237	rpmB		COG0227	50S ribosomal protein L28
ENPBIJHC_00330	CDS	723		3.2.2.-		Putative 3-methyladenine DNA glycosylase
ENPBIJHC_00331	CDS	1848				hypothetical protein
ENPBIJHC_00332	CDS	813				hypothetical protein
ENPBIJHC_00333	CDS	1041			COG0701	Putative two-component membrane permease complex subunit SMU_747c
ENPBIJHC_00334	CDS	417	zur		COG0735	Zinc uptake regulation protein
ENPBIJHC_00335	CDS	873	mntD		COG1108	Manganese transport system membrane protein MntD
ENPBIJHC_00336	CDS	852	fhuC	7.2.2.16	COG1120	Iron(3+)-hydroxamate import ATP-binding protein FhuC
ENPBIJHC_00337	CDS	1008	mntA		COG0803	Manganese-binding lipoprotein MntA
ENPBIJHC_00338	CDS	1692	malL_1	3.2.1.10	COG0366	Oligo-1,6-glucosidase
ENPBIJHC_00339	CDS	879	melC		COG0395	Melibiose/raffinose/stachyose import permease protein MelC
ENPBIJHC_00340	CDS	915	melD_5		COG1175	Melibiose/raffinose/stachyose import permease protein MelD
ENPBIJHC_00341	CDS	1326				hypothetical protein
ENPBIJHC_00342	CDS	1215				hypothetical protein
ENPBIJHC_00343	CDS	1365	pdhC_1	2.3.1.12		Dihydrolipoyllysine-residue acetyltransferase component of pyruvate dehydrogenase complex
ENPBIJHC_00344	CDS	981	bkdB_1	1.2.4.4	COG0022	3-methyl-2-oxobutanoate dehydrogenase subunit beta
ENPBIJHC_00345	CDS	1164	bkdA_1	1.2.4.4	COG1071	3-methyl-2-oxobutanoate dehydrogenase subunit alpha
ENPBIJHC_00346	CDS	1068	pat_1	2.6.1.-	COG0079	Putative phenylalanine aminotransferase
ENPBIJHC_00347	CDS	207				hypothetical protein
ENPBIJHC_00348	CDS	384	doc		COG3654	Toxin Doc
ENPBIJHC_00349	CDS	405				hypothetical protein
ENPBIJHC_00350	CDS	1299				hypothetical protein
ENPBIJHC_00351	CDS	255				hypothetical protein
ENPBIJHC_00352	CDS	477	ptpA	3.1.3.48	COG0394	putative low molecular weight protein-tyrosine-phosphatase
ENPBIJHC_00353	CDS	1254	purB	4.3.2.2	COG0015	Adenylosuccinate lyase
ENPBIJHC_00354	CDS	1434	bmr3_1			Multidrug resistance protein 3
ENPBIJHC_00355	CDS	360				hypothetical protein
ENPBIJHC_00356	CDS	651				hypothetical protein
ENPBIJHC_00357	CDS	984				hypothetical protein
ENPBIJHC_00358	CDS	840	sseB	2.8.1.1	COG2897	Putative thiosulfate sulfurtransferase SseB
ENPBIJHC_00359	CDS	612	ribA	3.5.4.25		GTP cyclohydrolase-2
ENPBIJHC_00360	CDS	471				hypothetical protein
ENPBIJHC_00361	CDS	351				hypothetical protein
ENPBIJHC_00362	CDS	603	clpP	3.4.21.92	COG0740	ATP-dependent Clp protease proteolytic subunit
ENPBIJHC_00363	CDS	615	clpP1_1	3.4.21.92	COG0740	ATP-dependent Clp protease proteolytic subunit 1
ENPBIJHC_00364	CDS	471				hypothetical protein
ENPBIJHC_00365	CDS	1407				hypothetical protein
ENPBIJHC_00366	CDS	1239	mgl	4.4.1.11	COG0626	L-methionine gamma-lyase
ENPBIJHC_00367	CDS	468				hypothetical protein
ENPBIJHC_00368	CDS	1710	acsA_1	6.2.1.1	COG0365	Acetyl-coenzyme A synthetase
ENPBIJHC_00369	CDS	402				hypothetical protein
ENPBIJHC_00370	CDS	1473	murJ			lipid II flippase MurJ
ENPBIJHC_00371	CDS	1464	cycA		COG1113	D-serine/D-alanine/glycine transporter
ENPBIJHC_00372	CDS	453				hypothetical protein
ENPBIJHC_00373	CDS	624	vraR_1			Response regulator protein VraR
ENPBIJHC_00374	CDS	1284				hypothetical protein
ENPBIJHC_00375	CDS	663	yigZ		COG1739	IMPACT family member YigZ
ENPBIJHC_00376	CDS	918				hypothetical protein
ENPBIJHC_00377	CDS	420	furA		COG0735	Transcriptional regulator FurA
ENPBIJHC_00378	CDS	1470	katA	1.11.1.6	COG0753	Catalase
ENPBIJHC_00379	CDS	801	menH_1	4.2.99.20		2-succinyl-6-hydroxy-2,4-cyclohexadiene-1-carboxylate synthase
ENPBIJHC_00380	CDS	543	msrA3	1.8.4.11		Peptide methionine sulfoxide reductase MsrA 3
ENPBIJHC_00381	CDS	468	msrB_1	1.8.4.12		Peptide methionine sulfoxide reductase MsrB
ENPBIJHC_00382	CDS	918	yedI		COG2354	Inner membrane protein YedI
ENPBIJHC_00383	CDS	528	pitA_1	2.3.1.-	COG1247	L-methionine sulfoximine/L-methionine sulfone acetyltransferase
ENPBIJHC_00384	CDS	708	ribM			Riboflavin/roseoflavin transporter RibM
ENPBIJHC_00385	CDS	1374	dmoA_1	1.14.13.131		Dimethyl-sulfide monooxygenase
ENPBIJHC_00386	CDS	177				hypothetical protein
ENPBIJHC_00387	CDS	366				hypothetical protein
ENPBIJHC_00388	CDS	750	srlR_2		COG1349	Glucitol operon repressor
ENPBIJHC_00389	CDS	798				hypothetical protein
ENPBIJHC_00390	CDS	453				hypothetical protein
ENPBIJHC_00391	CDS	552				hypothetical protein
ENPBIJHC_00392	CDS	678	tcrA		COG0745	Transcriptional regulatory protein TcrA
ENPBIJHC_00393	CDS	1326	sasA_1	2.7.-.-		Adaptive-response sensory-kinase SasA
ENPBIJHC_00394	CDS	906				hypothetical protein
ENPBIJHC_00395	CDS	228				hypothetical protein
ENPBIJHC_00396	CDS	990				hypothetical protein
ENPBIJHC_00397	CDS	606				hypothetical protein
ENPBIJHC_00398	CDS	474				hypothetical protein
ENPBIJHC_00399	CDS	642				hypothetical protein
ENPBIJHC_00400	CDS	1422	dnaB	3.6.4.12	COG0305	Replicative DNA helicase
ENPBIJHC_00401	CDS	1065				hypothetical protein
ENPBIJHC_00402	CDS	1701				hypothetical protein
ENPBIJHC_00403	CDS	366				hypothetical protein
ENPBIJHC_00404	CDS	2127				hypothetical protein
ENPBIJHC_00405	CDS	1695				hypothetical protein
ENPBIJHC_00406	CDS	453	rplI		COG0359	50S ribosomal protein L9
ENPBIJHC_00407	CDS	255	rpsR1		COG0238	30S ribosomal protein S18 1
ENPBIJHC_00408	CDS	504	ssb		COG0629	Single-stranded DNA-binding protein
ENPBIJHC_00409	CDS	369				hypothetical protein
ENPBIJHC_00410	CDS	705				hypothetical protein
ENPBIJHC_00411	CDS	240				hypothetical protein
ENPBIJHC_00412	CDS	840	oppF_1		COG4608	Oligopeptide transport ATP-binding protein OppF
ENPBIJHC_00413	CDS	816	oppD_1		COG0444	Oligopeptide transport ATP-binding protein OppD
ENPBIJHC_00414	CDS	912	nikC_1		COG1173	Nickel transport system permease protein NikC
ENPBIJHC_00415	CDS	1062	dppB_1		COG0601	Dipeptide transport system permease protein DppB
ENPBIJHC_00416	CDS	1584	ddpA		COG0747	putative D,D-dipeptide-binding periplasmic protein DdpA
ENPBIJHC_00417	CDS	588				hypothetical protein
ENPBIJHC_00418	CDS	312				hypothetical protein
ENPBIJHC_00419	CDS	906				hypothetical protein
ENPBIJHC_00420	CDS	1104				hypothetical protein
ENPBIJHC_00421	CDS	1311	rebG	4.3.3.5		4'-demethylrebeccamycin synthase
ENPBIJHC_00422	CDS	639				hypothetical protein
ENPBIJHC_00423	CDS	747	bdhA_1	1.1.1.30		D-beta-hydroxybutyrate dehydrogenase
ENPBIJHC_00424	CDS	1386	abaF_2			Fosfomycin resistance protein AbaF
ENPBIJHC_00425	CDS	912				hypothetical protein
ENPBIJHC_00426	CDS	342	arsC_1	1.20.4.1		Glutaredoxin arsenate reductase
ENPBIJHC_00427	CDS	750				hypothetical protein
ENPBIJHC_00428	CDS	777				hypothetical protein
ENPBIJHC_00429	CDS	312				hypothetical protein
ENPBIJHC_00430	CDS	654				hypothetical protein
ENPBIJHC_00431	CDS	294				hypothetical protein
ENPBIJHC_00432	CDS	390				hypothetical protein
ENPBIJHC_00433	CDS	1551		1.2.1.69	COG1012	Fluoroacetaldehyde dehydrogenase
ENPBIJHC_00434	CDS	1323				hypothetical protein
ENPBIJHC_00435	CDS	285				hypothetical protein
ENPBIJHC_00436	CDS	2181	glgX_1	3.2.1.-	COG1523	Glycogen operon protein GlgX
ENPBIJHC_00437	CDS	2349	treY	5.4.99.15		Maltooligosyl trehalose synthase
ENPBIJHC_00438	CDS	1743	treZ	3.2.1.141	COG0296	Malto-oligosyltrehalose trehalohydrolase
ENPBIJHC_00439	CDS	1428		2.7.7.-	COG0617	A-adding tRNA nucleotidyltransferase
ENPBIJHC_00440	CDS	2562				hypothetical protein
ENPBIJHC_00441	CDS	657				hypothetical protein
ENPBIJHC_00442	CDS	849				hypothetical protein
ENPBIJHC_00443	CDS	651				hypothetical protein
ENPBIJHC_00444	CDS	1059	limB_1	1.14.13.107		Limonene 1,2-monooxygenase
ENPBIJHC_00445	CDS	1500	prmC_1	2.1.1.297		Release factor glutamine methyltransferase
ENPBIJHC_00446	CDS	2196				hypothetical protein
ENPBIJHC_00447	CDS	1617	mviN		COG0728	putative peptidoglycan biosynthesis protein MviN
ENPBIJHC_00448	CDS	975	trxB_1	1.8.1.9	COG0492	Thioredoxin reductase
ENPBIJHC_00449	CDS	324	trxA_1		COG0526	Thioredoxin 1
ENPBIJHC_00450	CDS	525				hypothetical protein
ENPBIJHC_00451	CDS	336				hypothetical protein
ENPBIJHC_00452	CDS	1449	xylE			D-xylose-proton symporter
ENPBIJHC_00453	CDS	975	parB		COG1475	putative chromosome-partitioning protein ParB
ENPBIJHC_00454	CDS	924	soj	3.6.-.-	COG1192	Sporulation initiation inhibitor protein Soj
ENPBIJHC_00455	CDS	675				hypothetical protein
ENPBIJHC_00456	CDS	648	rsmG	2.1.1.-	COG0357	Ribosomal RNA small subunit methyltransferase G
ENPBIJHC_00457	CDS	492				hypothetical protein
ENPBIJHC_00458	CDS	1071	yidC_1		COG0706	Membrane protein insertase YidC
ENPBIJHC_00459	CDS	351	yidD			Putative membrane protein insertion efficiency factor
ENPBIJHC_00460	CDS	255	rnpA	3.1.26.5		Ribonuclease P protein component
ENPBIJHC_00461	CDS	138	rpmH		COG0230	50S ribosomal protein L34
ENPBIJHC_00462	CDS	1392	dnaA		COG0593	Chromosomal replication initiator protein DnaA
ENPBIJHC_00463	CDS	1167	dnaN		COG0592	Beta sliding clamp
ENPBIJHC_00464	CDS	1215	recF		COG1195	DNA replication and repair protein RecF
ENPBIJHC_00465	CDS	510				hypothetical protein
ENPBIJHC_00466	CDS	2082	gyrB_1	5.6.2.2	COG0187	DNA gyrase subunit B
ENPBIJHC_00467	CDS	2556	gyrA_1	5.6.2.2	COG0188	DNA gyrase subunit A
ENPBIJHC_00468	CDS	405				hypothetical protein
ENPBIJHC_00469	CDS	1398				hypothetical protein
ENPBIJHC_00470	CDS	690	degU_2		COG2197	Transcriptional regulatory protein DegU
ENPBIJHC_00471	CDS	912				hypothetical protein
ENPBIJHC_00472	tRNA	76				tRNA-Ile(gat)
ENPBIJHC_00473	tRNA	76				tRNA-Ala(tgc)
ENPBIJHC_00474	CDS	1131	pepE	3.4.13.-	COG0006	putative dipeptidase PepE
ENPBIJHC_00475	CDS	447				hypothetical protein
ENPBIJHC_00476	CDS	423				hypothetical protein
ENPBIJHC_00477	CDS	483				hypothetical protein
ENPBIJHC_00478	CDS	534				hypothetical protein
ENPBIJHC_00479	CDS	558	cypB	5.2.1.8		Peptidyl-prolyl cis-trans isomerase B
ENPBIJHC_00480	CDS	894	glpG	3.4.21.105		Rhomboid protease GlpG
ENPBIJHC_00481	CDS	240	crgA			Cell division protein CrgA
ENPBIJHC_00482	CDS	807	srtE1	3.4.22.70	COG3764	Sortase SrtE1
ENPBIJHC_00483	CDS	156				hypothetical protein
ENPBIJHC_00484	CDS	633	trpG	4.1.3.27	COG0512	Anthranilate synthase component 2
ENPBIJHC_00485	CDS	1692	pknB	2.7.11.1	COG0515	Serine/threonine-protein kinase PknB
ENPBIJHC_00486	CDS	1752	pknD_1	2.7.11.1		Serine/threonine-protein kinase PknD
ENPBIJHC_00487	CDS	1422	pbpA		COG0768	Penicillin-binding protein A
ENPBIJHC_00488	CDS	1386	rodA		COG0772	putative FtsW-like protein
ENPBIJHC_00489	CDS	1305	pstP	3.1.3.16	COG0631	PP2C-family Ser/Thr phosphatase
ENPBIJHC_00490	CDS	519	fhaB		COG1716	FHA domain-containing protein FhaB
ENPBIJHC_00491	CDS	726				hypothetical protein
ENPBIJHC_00492	tRNA	84				tRNA-Leu(cag)
ENPBIJHC_00493	CDS	456				hypothetical protein
ENPBIJHC_00494	CDS	6630				hypothetical protein
ENPBIJHC_00495	CDS	2163	copB_1	7.2.2.8		Copper-exporting P-type ATPase B
ENPBIJHC_00496	CDS	567				hypothetical protein
ENPBIJHC_00497	CDS	1149	adh_1	1.1.1.1	COG1063	Alcohol dehydrogenase
ENPBIJHC_00498	CDS	1287	nhaA_1		COG3004	Na(+)/H(+) antiporter NhaA
ENPBIJHC_00499	tRNA	74				tRNA-Arg(ccg)
ENPBIJHC_00500	CDS	810				hypothetical protein
ENPBIJHC_00501	CDS	1665	argS	6.1.1.19	COG0018	Arginine--tRNA ligase
ENPBIJHC_00502	CDS	843				hypothetical protein
ENPBIJHC_00503	CDS	735	lipV_1	3.1.1.1		Lipase LipV
ENPBIJHC_00504	CDS	582				hypothetical protein
ENPBIJHC_00505	CDS	891	xylF	3.7.1.9		2-hydroxymuconate semialdehyde hydrolase
ENPBIJHC_00506	CDS	1074				hypothetical protein
ENPBIJHC_00507	CDS	1419	lysA	4.1.1.20	COG0019	Diaminopimelate decarboxylase
ENPBIJHC_00508	CDS	1305	hom	1.1.1.3	COG0460	Homoserine dehydrogenase
ENPBIJHC_00509	CDS	975	thrB	2.7.1.39	COG0083	Homoserine kinase
ENPBIJHC_00510	tRNA	85				tRNA-Arg(gcg)
ENPBIJHC_00511	CDS	1080	prfA		COG0216	Peptide chain release factor 1
ENPBIJHC_00512	CDS	654	citT		COG4565	Transcriptional regulatory protein CitT
ENPBIJHC_00513	CDS	1647	dcuS_1	2.7.13.3	COG3290	Sensor histidine kinase DcuS
ENPBIJHC_00514	CDS	1545	citN		COG2851	Citrate transporter
ENPBIJHC_00515	CDS	438				hypothetical protein
ENPBIJHC_00516	CDS	570	cysE	2.3.1.30	COG1045	Serine acetyltransferase
ENPBIJHC_00517	CDS	939	cysK1	2.5.1.47	COG0031	O-acetylserine sulfhydrylase
ENPBIJHC_00518	CDS	861	prmC_2	2.1.1.297	COG2890	Release factor glutamine methyltransferase
ENPBIJHC_00519	CDS	696		2.7.7.87	COG0009	Putative threonylcarbamoyl-AMP synthase
ENPBIJHC_00520	CDS	1173	wecA	2.7.8.35	COG0472	Decaprenyl-phosphate N-acetylglucosaminephosphotransferase
ENPBIJHC_00521	CDS	519				hypothetical protein
ENPBIJHC_00522	CDS	903	atpB			ATP synthase subunit a
ENPBIJHC_00523	CDS	237	atpH_1			ATP synthase subunit c
ENPBIJHC_00524	CDS	579	atpF		COG0711	ATP synthase subunit b
ENPBIJHC_00525	CDS	792	atpH_2			ATP synthase subunit delta
ENPBIJHC_00526	CDS	1641	atpA	7.1.2.2		ATP synthase subunit alpha
ENPBIJHC_00527	CDS	897	atpG			ATP synthase gamma chain
ENPBIJHC_00528	CDS	1455	atpD	7.1.2.2		ATP synthase subunit beta
ENPBIJHC_00529	CDS	261	atpC			ATP synthase epsilon chain
ENPBIJHC_00530	CDS	747				hypothetical protein
ENPBIJHC_00531	CDS	810				hypothetical protein
ENPBIJHC_00532	CDS	798	prpC_1	3.1.3.16	COG0631	Protein phosphatase PrpC
ENPBIJHC_00533	CDS	2766				hypothetical protein
ENPBIJHC_00534	CDS	996				hypothetical protein
ENPBIJHC_00535	CDS	498				hypothetical protein
ENPBIJHC_00536	CDS	780	aas	6.2.1.20		Bifunctional protein Aas
ENPBIJHC_00537	CDS	963				hypothetical protein
ENPBIJHC_00538	CDS	1083	dxr	1.1.1.267	COG0743	1-deoxy-D-xylulose 5-phosphate reductoisomerase
ENPBIJHC_00539	CDS	1623	murE	6.3.2.13	COG0769	UDP-N-acetylmuramoyl-L-alanyl-D-glutamate--2,6-diaminopimelate ligase
ENPBIJHC_00540	CDS	675				hypothetical protein
ENPBIJHC_00541	CDS	585				hypothetical protein
ENPBIJHC_00542	CDS	1314	rip1	3.4.24.-		Zinc metalloprotease Rip1
ENPBIJHC_00543	CDS	1884	menF_1	5.4.4.2		Isochorismate synthase MenF
ENPBIJHC_00544	CDS	1131	ispG	1.17.7.3	COG0821	4-hydroxy-3-methylbut-2-en-1-yl diphosphate synthase (flavodoxin)
ENPBIJHC_00545	CDS	867				hypothetical protein
ENPBIJHC_00546	CDS	693				hypothetical protein
ENPBIJHC_00547	CDS	1050				hypothetical protein
ENPBIJHC_00548	CDS	1416	rnr	3.1.13.1	COG0557	Ribonuclease R
ENPBIJHC_00549	CDS	771	prpB	4.1.3.30		2-methylisocitrate lyase
ENPBIJHC_00550	CDS	1761	proS	6.1.1.15	COG0442	Proline--tRNA ligase
ENPBIJHC_00551	CDS	504				hypothetical protein
ENPBIJHC_00552	CDS	1041				hypothetical protein
ENPBIJHC_00553	CDS	984	nusA		COG0195	Transcription termination/antitermination protein NusA
ENPBIJHC_00554	CDS	2730	infB			Translation initiation factor IF-2
ENPBIJHC_00555	CDS	426	rbfA			Ribosome-binding factor A
ENPBIJHC_00556	CDS	2058				hypothetical protein
ENPBIJHC_00557	CDS	897	mutY	3.2.2.31	COG1194	Adenine DNA glycosylase
ENPBIJHC_00558	CDS	894	truB	5.4.99.25	COG0130	tRNA pseudouridine synthase B
ENPBIJHC_00559	CDS	369				hypothetical protein
ENPBIJHC_00560	CDS	438				hypothetical protein
ENPBIJHC_00561	CDS	951	ribF_1			Bifunctional riboflavin kinase/FMN adenylyltransferase
ENPBIJHC_00562	CDS	2145	rapA	3.6.4.-		RNA polymerase-associated protein RapA
ENPBIJHC_00563	CDS	1029	pfp	2.7.1.90		Pyrophosphate--fructose 6-phosphate 1-phosphotransferase
ENPBIJHC_00564	CDS	666				hypothetical protein
ENPBIJHC_00565	CDS	2094	dapb1	3.4.14.-		Dipeptidyl aminopeptidase BI
ENPBIJHC_00566	CDS	1365				hypothetical protein
ENPBIJHC_00567	CDS	336				hypothetical protein
ENPBIJHC_00568	CDS	930	cpdA_1	3.1.4.53	COG1409	3',5'-cyclic adenosine monophosphate phosphodiesterase CpdA
ENPBIJHC_00569	CDS	1461	aspA	4.3.1.1	COG1027	Aspartate ammonia-lyase
ENPBIJHC_00570	CDS	870				hypothetical protein
ENPBIJHC_00571	CDS	1302				hypothetical protein
ENPBIJHC_00572	CDS	405	fkbP	5.2.1.8		FK506-binding protein
ENPBIJHC_00573	CDS	555				hypothetical protein
ENPBIJHC_00574	CDS	1296	entS_2		COG0477	Enterobactin exporter EntS
ENPBIJHC_00575	CDS	270	rpsO			30S ribosomal protein S15
ENPBIJHC_00576	CDS	870				hypothetical protein
ENPBIJHC_00577	CDS	330				hypothetical protein
ENPBIJHC_00578	CDS	1005	vldW	1.14.11.52		Validamycin A dioxygenase
ENPBIJHC_00579	CDS	939	efeU		COG0672	Ferrous iron permease EfeU
ENPBIJHC_00580	CDS	1233			COG2822	Efem/EfeO family lipoprotein
ENPBIJHC_00581	CDS	1305	efeN_1	1.11.1.-	COG2837	putative deferrochelatase/peroxidase EfeN
ENPBIJHC_00582	CDS	885				hypothetical protein
ENPBIJHC_00583	CDS	1131				hypothetical protein
ENPBIJHC_00584	CDS	1227	fgd	1.1.98.2		F420-dependent glucose-6-phosphate dehydrogenase
ENPBIJHC_00585	CDS	645				hypothetical protein
ENPBIJHC_00586	CDS	180				hypothetical protein
ENPBIJHC_00587	CDS	666				hypothetical protein
ENPBIJHC_00588	CDS	1926	mshA_2	2.4.1.250		D-inositol-3-phosphate glycosyltransferase
ENPBIJHC_00589	CDS	1311	tuaD	1.1.1.22	COG1004	UDP-glucose 6-dehydrogenase TuaD
ENPBIJHC_00590	CDS	2277	pnp	2.7.7.8	COG1185	Polyribonucleotide nucleotidyltransferase
ENPBIJHC_00591	CDS	1068	yajO_1	1.1.-.-	COG0667	1-deoxyxylulose-5-phosphate synthase YajO
ENPBIJHC_00592	CDS	603				hypothetical protein
ENPBIJHC_00593	CDS	741	dapB	1.17.1.8	COG0289	4-hydroxy-tetrahydrodipicolinate reductase
ENPBIJHC_00594	CDS	435				hypothetical protein
ENPBIJHC_00595	CDS	426	osmC	1.11.1.15	COG1764	Peroxiredoxin OsmC
ENPBIJHC_00596	CDS	573				hypothetical protein
ENPBIJHC_00597	CDS	432				hypothetical protein
ENPBIJHC_00598	CDS	810	thyA	2.1.1.45	COG0207	Thymidylate synthase
ENPBIJHC_00599	CDS	477	folA	1.5.1.3	COG0262	Dihydrofolate reductase
ENPBIJHC_00600	CDS	762				hypothetical protein
ENPBIJHC_00601	CDS	978	dapA_2	4.3.3.7	COG0329	4-hydroxy-tetrahydrodipicolinate synthase
ENPBIJHC_00602	CDS	1677	rnj	3.1.-.-	COG0595	Ribonuclease J
ENPBIJHC_00603	CDS	2712				hypothetical protein
ENPBIJHC_00604	CDS	576	pgsA	2.7.8.5		CDP-diacylglycerol--glycerol-3-phosphate 3-phosphatidyltransferase
ENPBIJHC_00605	CDS	489	pncC	3.5.1.42	COG1546	Nicotinamide-nucleotide amidohydrolase PncC
ENPBIJHC_00606	CDS	309				hypothetical protein
ENPBIJHC_00607	CDS	225				hypothetical protein
ENPBIJHC_00608	CDS	1047	recA		COG0468	Protein RecA
ENPBIJHC_00609	CDS	474	recX			Regulatory protein RecX
ENPBIJHC_00610	CDS	1545	miaB	2.8.4.3	COG0621	tRNA-2-methylthio-N(6)-dimethylallyladenosine synthase
ENPBIJHC_00611	CDS	912	miaA	2.5.1.75	COG0324	tRNA dimethylallyltransferase
ENPBIJHC_00612	CDS	549				hypothetical protein
ENPBIJHC_00613	CDS	873	dapF	5.1.1.7	COG0253	Diaminopimelate epimerase
ENPBIJHC_00614	CDS	642	rsmC	2.1.1.172		Ribosomal RNA small subunit methyltransferase C
ENPBIJHC_00615	CDS	1512	hflX			GTPase HflX
ENPBIJHC_00616	CDS	666				hypothetical protein
ENPBIJHC_00617	tmRNA	370	ssrA			transfer-messenger RNA, SsrA
ENPBIJHC_00618	CDS	345				hypothetical protein
ENPBIJHC_00619	CDS	921	pip_1	3.4.11.5		Proline iminopeptidase
ENPBIJHC_00620	CDS	315				hypothetical protein
ENPBIJHC_00621	CDS	177				hypothetical protein
ENPBIJHC_00622	CDS	549				hypothetical protein
ENPBIJHC_00623	CDS	876	hisN	3.1.3.15	COG0483	Histidinol-phosphatase
ENPBIJHC_00624	tRNA	74				tRNA-Lys(ctt)
ENPBIJHC_00625	CDS	243				hypothetical protein
ENPBIJHC_00626	CDS	270				hypothetical protein
ENPBIJHC_00627	CDS	342				hypothetical protein
ENPBIJHC_00628	CDS	453				hypothetical protein
ENPBIJHC_00629	CDS	582	pinR	3.1.22.-	COG1961	Serine recombinase PinR
ENPBIJHC_00630	CDS	603				hypothetical protein
ENPBIJHC_00631	CDS	360	cmtR_1		COG0640	HTH-type transcriptional regulator CmtR
ENPBIJHC_00632	CDS	810				ISNCY family transposase ISBli29
ENPBIJHC_00633	CDS	1110				hypothetical protein
ENPBIJHC_00634	CDS	573	hin		COG1961	DNA-invertase hin
ENPBIJHC_00635	CDS	1314	nhaP2			K(+)/H(+) antiporter NhaP2
ENPBIJHC_00636	CDS	345				hypothetical protein
ENPBIJHC_00637	CDS	591				hypothetical protein
ENPBIJHC_00638	CDS	564	rpoE_1			ECF RNA polymerase sigma-E factor
ENPBIJHC_00639	CDS	483			COG1302	Alkaline shock protein 23
ENPBIJHC_00640	CDS	189				hypothetical protein
ENPBIJHC_00641	CDS	411				hypothetical protein
ENPBIJHC_00642	CDS	585				hypothetical protein
ENPBIJHC_00643	CDS	615				hypothetical protein
ENPBIJHC_00644	CDS	195				hypothetical protein
ENPBIJHC_00645	CDS	267				hypothetical protein
ENPBIJHC_00646	CDS	267				hypothetical protein
ENPBIJHC_00647	CDS	549				hypothetical protein
ENPBIJHC_00648	CDS	132				hypothetical protein
ENPBIJHC_00649	CDS	162				hypothetical protein
ENPBIJHC_00650	CDS	171				hypothetical protein
ENPBIJHC_00651	CDS	207				hypothetical protein
ENPBIJHC_00652	CDS	306			COG2963	Insertion element IS6110 uncharacterized 12.0 kDa protein
ENPBIJHC_00653	CDS	2667	uvrA_1		COG0178	UvrABC system protein A
ENPBIJHC_00654	CDS	441				hypothetical protein
ENPBIJHC_00655	CDS	1155				hypothetical protein
ENPBIJHC_00656	CDS	1830	nhaA_2			Na(+)/H(+) antiporter NhaA
ENPBIJHC_00657	CDS	1131	soxA	1.5.3.1		Monomeric sarcosine oxidase
ENPBIJHC_00658	CDS	303				hypothetical protein
ENPBIJHC_00659	CDS	567	yhbO	3.1.2.-	COG0693	Protein/nucleic acid deglycase 2
ENPBIJHC_00660	CDS	1167	fdhA_1	1.2.1.46		Glutathione-independent formaldehyde dehydrogenase
ENPBIJHC_00661	CDS	618				hypothetical protein
ENPBIJHC_00662	CDS	210				hypothetical protein
ENPBIJHC_00663	CDS	288				hypothetical protein
ENPBIJHC_00664	CDS	816	iclR_1		COG1414	Transcriptional repressor IclR
ENPBIJHC_00665	CDS	2160		3.2.1.21	COG1472	Beta-glucosidase BoGH3B
ENPBIJHC_00666	CDS	1251	dasA_1		COG1653	Diacetylchitobiose binding protein DasA
ENPBIJHC_00667	CDS	1140	lacF_3			Lactose transport system permease protein LacF
ENPBIJHC_00668	CDS	858	ycjP_2		COG0395	Inner membrane ABC transporter permease protein YcjP
ENPBIJHC_00669	CDS	2055				hypothetical protein
ENPBIJHC_00670	CDS	1014	rafR			HTH-type transcriptional regulator RafR
ENPBIJHC_00671	CDS	312				hypothetical protein
ENPBIJHC_00672	CDS	984				hypothetical protein
ENPBIJHC_00673	CDS	330				hypothetical protein
ENPBIJHC_00674	CDS	759	linC	1.1.1.-	COG1028	2,5-dichloro-2,5-cyclohexadiene-1,4-diol dehydrogenase
ENPBIJHC_00675	CDS	1167	fdhA_2	1.2.1.46		Glutathione-independent formaldehyde dehydrogenase
ENPBIJHC_00676	CDS	2274	xerC_1			Tyrosine recombinase XerC
ENPBIJHC_00677	CDS	1140	xerC_2			Tyrosine recombinase XerC
ENPBIJHC_00678	CDS	264				hypothetical protein
ENPBIJHC_00679	CDS	483				hypothetical protein
ENPBIJHC_00680	CDS	1239	yfmO			Multidrug efflux protein YfmO
ENPBIJHC_00681	CDS	438				hypothetical protein
ENPBIJHC_00682	CDS	789	iclR_2		COG1414	Transcriptional repressor IclR
ENPBIJHC_00683	CDS	774	scoA	2.8.3.5	COG1788	putative succinyl-CoA:3-ketoacid coenzyme A transferase subunit A
ENPBIJHC_00684	CDS	669	scoB	2.8.3.5	COG2057	putative succinyl-CoA:3-ketoacid coenzyme A transferase subunit B
ENPBIJHC_00685	CDS	1185		2.3.1.9	COG0183	putative acetyl-CoA acetyltransferase
ENPBIJHC_00686	CDS	300				hypothetical protein
ENPBIJHC_00687	CDS	1257				hypothetical protein
ENPBIJHC_00688	CDS	1407	otsA	2.4.1.15	COG0380	Trehalose-6-phosphate synthase
ENPBIJHC_00689	CDS	798	otsB	3.1.3.12	COG0637	Trehalose-phosphate phosphatase
ENPBIJHC_00690	CDS	1719	ilvD	4.2.1.9	COG0129	Dihydroxy-acid dehydratase
ENPBIJHC_00691	CDS	1800	ilvB1	2.2.1.6	COG0028	Acetolactate synthase large subunit IlvB1
ENPBIJHC_00692	CDS	510	ilvH	2.2.1.6	COG0440	Putative acetolactate synthase small subunit
ENPBIJHC_00693	CDS	1029	ilvC	1.1.1.86	COG0059	Ketol-acid reductoisomerase (NADP(+))
ENPBIJHC_00694	CDS	1266				hypothetical protein
ENPBIJHC_00695	CDS	1152	nanK_1	2.7.1.60		N-acetylmannosamine kinase
ENPBIJHC_00696	CDS	1260				hypothetical protein
ENPBIJHC_00697	CDS	906	lacF_4			Lactose transport system permease protein LacF
ENPBIJHC_00698	CDS	915	araQ_2		COG0395	L-arabinose transport system permease protein AraQ
ENPBIJHC_00699	CDS	975	glcK	2.7.1.2	COG1940	Glucokinase
ENPBIJHC_00700	CDS	1581				hypothetical protein
ENPBIJHC_00701	CDS	1350				hypothetical protein
ENPBIJHC_00702	CDS	2835				hypothetical protein
ENPBIJHC_00703	CDS	663				hypothetical protein
ENPBIJHC_00704	CDS	951				hypothetical protein
ENPBIJHC_00705	CDS	282				hypothetical protein
ENPBIJHC_00706	CDS	336				hypothetical protein
ENPBIJHC_00707	CDS	1605	serA	1.1.1.95	COG0111	D-3-phosphoglycerate dehydrogenase
ENPBIJHC_00708	CDS	543				hypothetical protein
ENPBIJHC_00709	CDS	1536	lfrA		COG0477	Multidrug efflux pump LfrA
ENPBIJHC_00710	CDS	1044	leuB	1.1.1.85	COG0473	3-isopropylmalate dehydrogenase
ENPBIJHC_00711	CDS	1101	ilvE	2.6.1.42	COG0115	Branched-chain-amino-acid aminotransferase
ENPBIJHC_00712	CDS	981				hypothetical protein
ENPBIJHC_00713	CDS	780	yisK		COG0179	putative protein YisK
ENPBIJHC_00714	CDS	1260	rfnT			Riboflavin transporter RfnT
ENPBIJHC_00715	CDS	483				hypothetical protein
ENPBIJHC_00716	CDS	153				hypothetical protein
ENPBIJHC_00717	CDS	1506	gltX	6.1.1.17	COG0008	Glutamate--tRNA ligase
ENPBIJHC_00718	tRNA	73				tRNA-Gln(ctg)
ENPBIJHC_00719	CDS	852	egtC	3.5.1.118		Gamma-glutamyl-hercynylcysteine sulfoxide hydrolase
ENPBIJHC_00720	CDS	822				hypothetical protein
ENPBIJHC_00721	CDS	1275	mdrP			Na(+), Li(+), K(+)/H(+) antiporter
ENPBIJHC_00722	CDS	507				hypothetical protein
ENPBIJHC_00723	CDS	1011				hypothetical protein
ENPBIJHC_00724	CDS	2484	pepN_1	3.4.11.2		Aminopeptidase N
ENPBIJHC_00725	CDS	534		2.3.1.-	COG1670	Acetyltransferase
ENPBIJHC_00726	CDS	639				hypothetical protein
ENPBIJHC_00727	tRNA	74				tRNA-Glu(ctc)
ENPBIJHC_00728	CDS	1242	entS_3			Enterobactin exporter EntS
ENPBIJHC_00729	CDS	534				hypothetical protein
ENPBIJHC_00730	CDS	1089				hypothetical protein
ENPBIJHC_00731	CDS	558	sigE		COG1595	ECF RNA polymerase sigma factor SigE
ENPBIJHC_00732	CDS	1008			COG0861	putative membrane protein
ENPBIJHC_00733	CDS	1314	moxC	1.14.-.-	COG2141	Putative monooxygenase MoxC
ENPBIJHC_00734	CDS	1296	metY_1	2.5.1.49	COG2873	O-acetyl-L-homoserine sulfhydrylase
ENPBIJHC_00735	CDS	1437	leuC	4.2.1.33		3-isopropylmalate dehydratase large subunit
ENPBIJHC_00736	CDS	621	leuD	4.2.1.33	COG0066	3-isopropylmalate dehydratase small subunit
ENPBIJHC_00737	CDS	1368	murAA	2.5.1.7	COG0766	UDP-N-acetylglucosamine 1-carboxyvinyltransferase 1
ENPBIJHC_00738	CDS	756	plsC	2.3.1.-	COG0204	1-acyl-sn-glycerol-3-phosphate acyltransferase
ENPBIJHC_00739	CDS	1140	gpsA	1.1.1.94	COG0240	Glycerol-3-phosphate dehydrogenase [NAD(P)+]
ENPBIJHC_00740	CDS	1005	ddl_1	6.3.2.4	COG1181	D-alanine--D-alanine ligase
ENPBIJHC_00741	CDS	483				hypothetical protein
ENPBIJHC_00742	CDS	996	thiL	2.7.4.16	COG0611	Thiamine-monophosphate kinase
ENPBIJHC_00743	CDS	534	rsmD	2.1.1.171	COG0742	Ribosomal RNA small subunit methyltransferase D
ENPBIJHC_00744	CDS	2175	recG	3.6.4.12	COG1200	ATP-dependent DNA helicase RecG
ENPBIJHC_00745	CDS	498	coaD	2.7.7.3	COG0669	Phosphopantetheine adenylyltransferase
ENPBIJHC_00746	CDS	561			COG1399	putative protein
ENPBIJHC_00747	CDS	210				hypothetical protein
ENPBIJHC_00748	CDS	693	rnc	3.1.26.3	COG0571	Ribonuclease 3
ENPBIJHC_00749	CDS	864	fpg1	3.2.2.23	COG0266	Formamidopyrimidine-DNA glycosylase 1
ENPBIJHC_00750	CDS	1320				hypothetical protein
ENPBIJHC_00751	CDS	696	lolD	3.6.3.-	COG1136	Lipoprotein-releasing system ATP-binding protein LolD
ENPBIJHC_00752	CDS	1080				hypothetical protein
ENPBIJHC_00753	CDS	285				hypothetical protein
ENPBIJHC_00754	CDS	114				hypothetical protein
ENPBIJHC_00755	CDS	3546	smc			Chromosome partition protein Smc
ENPBIJHC_00756	CDS	306				hypothetical protein
ENPBIJHC_00757	CDS	873	ftsY		COG0552	Signal recognition particle receptor FtsY
ENPBIJHC_00758	CDS	501				hypothetical protein
ENPBIJHC_00759	CDS	990	lipA	2.8.1.8	COG0320	Lipoyl synthase
ENPBIJHC_00760	CDS	651	lipB	2.3.1.181	COG0321	Octanoyltransferase
ENPBIJHC_00761	CDS	588				hypothetical protein
ENPBIJHC_00762	CDS	603				hypothetical protein
ENPBIJHC_00763	CDS	510				hypothetical protein
ENPBIJHC_00764	CDS	1560	ffh		COG0541	Signal recognition particle protein
ENPBIJHC_00765	CDS	909				hypothetical protein
ENPBIJHC_00766	CDS	876	gltC_2			HTH-type transcriptional regulator GltC
ENPBIJHC_00767	CDS	1515	glpK	2.7.1.30	COG0554	Glycerol kinase
ENPBIJHC_00768	CDS	774	glpF		COG0580	putative glycerol uptake facilitator protein
ENPBIJHC_00769	CDS	1710	eryB	1.1.1.402	COG0578	D-erythritol 1-phosphate dehydrogenase
ENPBIJHC_00770	CDS	972	deoR_1		COG2390	Deoxyribonucleoside regulator
ENPBIJHC_00771	CDS	1152		6.3.2.2	COG2170	Putative glutamate--cysteine ligase 2
ENPBIJHC_00772	CDS	432				hypothetical protein
ENPBIJHC_00773	CDS	231				hypothetical protein
ENPBIJHC_00774	CDS	615	rimM		COG0806	Ribosome maturation factor RimM
ENPBIJHC_00775	CDS	705	trmD	2.1.1.228	COG0336	tRNA (guanine-N(1)-)-methyltransferase
ENPBIJHC_00776	CDS	735		2.1.1.-	COG0500	putative methyltransferase
ENPBIJHC_00777	CDS	483				hypothetical protein
ENPBIJHC_00778	CDS	783	map-1	3.4.11.18	COG0024	Methionine aminopeptidase 1
ENPBIJHC_00779	CDS	489				hypothetical protein
ENPBIJHC_00780	CDS	351	rplS		COG0335	50S ribosomal protein L19
ENPBIJHC_00781	CDS	726	lepB	3.4.21.89	COG0681	Signal peptidase I
ENPBIJHC_00782	CDS	660	rnhB	3.1.26.4	COG0164	Ribonuclease HII
ENPBIJHC_00783	CDS	327				putative protein
ENPBIJHC_00784	CDS	363				hypothetical protein
ENPBIJHC_00785	CDS	1530	comM		COG0606	Competence protein ComM
ENPBIJHC_00786	CDS	1191	dprA		COG0758	Putative DNA processing protein DprA
ENPBIJHC_00787	CDS	903	xerC_3		COG0582	Tyrosine recombinase XerC
ENPBIJHC_00788	CDS	324				hypothetical protein
ENPBIJHC_00789	CDS	942				hypothetical protein
ENPBIJHC_00790	CDS	828	tsf		COG0264	Elongation factor Ts
ENPBIJHC_00791	CDS	717	pyrH	2.7.4.22	COG0528	Uridylate kinase
ENPBIJHC_00792	CDS	555	frr		COG0233	Ribosome-recycling factor
ENPBIJHC_00793	CDS	1131	cdsA	2.7.7.41	COG0575	Phosphatidate cytidylyltransferase
ENPBIJHC_00794	CDS	603				hypothetical protein
ENPBIJHC_00795	CDS	732				hypothetical protein
ENPBIJHC_00796	CDS	288				hypothetical protein
ENPBIJHC_00797	CDS	723				hypothetical protein
ENPBIJHC_00798	CDS	1062			COG0628	Putative transport protein
ENPBIJHC_00799	CDS	1944				hypothetical protein
ENPBIJHC_00800	CDS	936			COG3118	putative protein
ENPBIJHC_00801	CDS	2202	glgB	2.4.1.18	COG0296	1,4-alpha-glucan branching enzyme GlgB
ENPBIJHC_00802	CDS	2070	glgE1	2.4.99.16	COG0366	Alpha-1,4-glucan:maltose-1-phosphate maltosyltransferase 1
ENPBIJHC_00803	CDS	2073	glgX_2	3.2.1.-	COG1523	Glycogen operon protein GlgX
ENPBIJHC_00804	CDS	1176	iscS_1	2.8.1.7	COG1104	IscS-like cysteine desulfurase
ENPBIJHC_00805	CDS	1098	mnmA	2.8.1.13	COG0482	tRNA-specific 2-thiouridylase MnmA
ENPBIJHC_00806	CDS	2316	ligA	6.5.1.2	COG0272	DNA ligase A
ENPBIJHC_00807	CDS	480				hypothetical protein
ENPBIJHC_00808	CDS	1824	deaD_1	3.6.4.13	COG0513	ATP-dependent RNA helicase DeaD
ENPBIJHC_00809	CDS	1701	fadD_1	6.2.1.3	COG0318	Long-chain-fatty-acid--CoA ligase
ENPBIJHC_00810	CDS	261	gatC	6.3.5.-	COG0721	Glutamyl-tRNA(Gln) amidotransferase subunit C
ENPBIJHC_00811	CDS	1518	gatA	6.3.5.7	COG0154	Glutamyl-tRNA(Gln) amidotransferase subunit A
ENPBIJHC_00812	CDS	1515	gatB	6.3.5.-	COG0064	Aspartyl/glutamyl-tRNA(Asn/Gln) amidotransferase subunit B
ENPBIJHC_00813	CDS	1230	dinB_1	2.7.7.7		DNA polymerase IV
ENPBIJHC_00814	CDS	318				hypothetical protein
ENPBIJHC_00815	CDS	582				hypothetical protein
ENPBIJHC_00816	CDS	498				hypothetical protein
ENPBIJHC_00817	CDS	300	clpS			ATP-dependent Clp protease adapter protein ClpS
ENPBIJHC_00818	CDS	342				hypothetical protein
ENPBIJHC_00819	CDS	630	rhtB		COG1280	Homoserine/homoserine lactone efflux protein
ENPBIJHC_00820	tRNA	76				tRNA-His(gtg)
ENPBIJHC_00821	CDS	627	orn	3.1.-.-	COG1949	Oligoribonuclease
ENPBIJHC_00822	tRNA	76				tRNA-Arg(tct)
ENPBIJHC_00823	CDS	282				hypothetical protein
ENPBIJHC_00824	CDS	456	ssb1		COG0629	Single-stranded DNA-binding protein 1
ENPBIJHC_00825	CDS	486				hypothetical protein
ENPBIJHC_00826	CDS	1680	ettA		COG0488	Energy-dependent translational throttle protein EttA
ENPBIJHC_00827	CDS	489				hypothetical protein
ENPBIJHC_00828	CDS	888	tesB	3.1.2.-	COG1946	Acyl-CoA thioesterase 2
ENPBIJHC_00829	CDS	666				hypothetical protein
ENPBIJHC_00830	CDS	1665		1.3.99.-	COG3573	KsdD-like steroid dehydrogenase
ENPBIJHC_00831	CDS	450	glbO		COG2346	Group 2 truncated hemoglobin GlbO
ENPBIJHC_00832	CDS	1077				hypothetical protein
ENPBIJHC_00833	CDS	2553	pepN_2	3.4.11.2		Aminopeptidase N
ENPBIJHC_00834	CDS	1185	hemH	4.99.1.1	COG0276	Ferrochelatase
ENPBIJHC_00835	CDS	486	rpiB	5.3.1.6	COG0698	Ribose-5-phosphate isomerase B
ENPBIJHC_00836	CDS	999	nei1_1	3.2.2.-	COG0266	Endonuclease 8 1
ENPBIJHC_00837	CDS	642	paiB_1		COG2808	Protease synthase and sporulation protein PAI 2
ENPBIJHC_00838	CDS	1497	nfdA_2	3.5.1.91		N-substituted formamide deformylase
ENPBIJHC_00839	CDS	486	dps_1	1.16.-.-		DNA protection during starvation protein
ENPBIJHC_00840	CDS	537	yrdA		COG0663	Protein YrdA
ENPBIJHC_00841	tRNA	75				tRNA-Met(cat)
ENPBIJHC_00842	CDS	1194				hypothetical protein
ENPBIJHC_00843	CDS	513				hypothetical protein
ENPBIJHC_00844	CDS	1767				hypothetical protein
ENPBIJHC_00845	CDS	507				hypothetical protein
ENPBIJHC_00846	CDS	1212	hmp_1	1.14.12.17		Flavohemoprotein
ENPBIJHC_00847	CDS	261				hypothetical protein
ENPBIJHC_00848	CDS	318				hypothetical protein
ENPBIJHC_00849	CDS	915	rhaS_1			HTH-type transcriptional activator RhaS
ENPBIJHC_00850	CDS	900	menH_2	4.2.99.20		2-succinyl-6-hydroxy-2,4-cyclohexadiene-1-carboxylate synthase
ENPBIJHC_00851	CDS	474	decR_1		COG1522	DNA-binding transcriptional activator DecR
ENPBIJHC_00852	CDS	1116	bkdA_2	1.2.4.4	COG1071	3-methyl-2-oxobutanoate dehydrogenase subunit alpha
ENPBIJHC_00853	CDS	1011	bkdB_2	1.2.4.4	COG0022	3-methyl-2-oxobutanoate dehydrogenase subunit beta
ENPBIJHC_00854	CDS	1380	pdhC_2	2.3.1.12		Dihydrolipoyllysine-residue acetyltransferase component of pyruvate dehydrogenase complex
ENPBIJHC_00855	CDS	603	mce3R			Transcriptional repressor Mce3R
ENPBIJHC_00856	CDS	1554		2.1.3.1	COG4799	Methylmalonyl-CoA carboxyltransferase 12S subunit
ENPBIJHC_00857	CDS	1935	accA1		COG4770	Acetyl-/propionyl-coenzyme A carboxylase alpha chain
ENPBIJHC_00858	CDS	1152	mmgC_1	1.3.99.-	COG1960	Acyl-CoA dehydrogenase
ENPBIJHC_00859	CDS	483	mch	4.2.1.148	COG2030	Mesaconyl-CoA hydratase
ENPBIJHC_00860	CDS	807	citE	4.1.-.-	COG2301	Citrate lyase subunit beta-like protein
ENPBIJHC_00861	CDS	588	pspA	3.1.3.3	COG0406	Phosphoserine phosphatase 1
ENPBIJHC_00862	CDS	840	cobB	2.3.1.286	COG0846	NAD-dependent protein deacylase
ENPBIJHC_00863	CDS	807	rlmB	2.1.1.185		23S rRNA (guanosine-2'-O-)-methyltransferase RlmB
ENPBIJHC_00864	CDS	828				hypothetical protein
ENPBIJHC_00865	CDS	1752				hypothetical protein
ENPBIJHC_00866	CDS	1098				hypothetical protein
ENPBIJHC_00867	tRNA	84				tRNA-Leu(gag)
ENPBIJHC_00868	CDS	1296	dapE_1	3.5.1.18		Succinyl-diaminopimelate desuccinylase
ENPBIJHC_00869	CDS	831	uppP	3.6.1.27	COG1968	Undecaprenyl-diphosphatase
ENPBIJHC_00870	CDS	849				hypothetical protein
ENPBIJHC_00871	CDS	714	gph_2	3.1.3.18		Phosphoglycolate phosphatase
ENPBIJHC_00872	CDS	1020				hypothetical protein
ENPBIJHC_00873	CDS	933				hypothetical protein
ENPBIJHC_00874	CDS	993	pafB		COG2378	Protein PafB
ENPBIJHC_00875	CDS	984	pafC		COG2378	Protein PafC
ENPBIJHC_00876	CDS	237	tatA			Sec-independent protein translocase protein TatA
ENPBIJHC_00877	CDS	759	tatC		COG0805	Sec-independent protein translocase protein TatC
ENPBIJHC_00878	CDS	2475				hypothetical protein
ENPBIJHC_00879	CDS	1524	lnt_1	2.3.1.269	COG0815	Apolipoprotein N-acyltransferase
ENPBIJHC_00880	CDS	384	rbpA_1			RNA polymerase-binding protein RbpA
ENPBIJHC_00881	CDS	777	glpQ_1	3.1.4.46	COG0584	Glycerophosphodiester phosphodiesterase
ENPBIJHC_00882	CDS	930			COG0330	putative protein
ENPBIJHC_00883	CDS	474				hypothetical protein
ENPBIJHC_00884	CDS	765	fabL	1.3.1.104		Enoyl-[acyl-carrier-protein] reductase [NADPH] FabL
ENPBIJHC_00885	CDS	588				hypothetical protein
ENPBIJHC_00886	CDS	441	rhaR_2			HTH-type transcriptional activator RhaR
ENPBIJHC_00887	CDS	420				hypothetical protein
ENPBIJHC_00888	CDS	2358	uvrA_2		COG0178	UvrABC system protein A
ENPBIJHC_00889	CDS	783				hypothetical protein
ENPBIJHC_00890	CDS	507				hypothetical protein
ENPBIJHC_00891	CDS	645				hypothetical protein
ENPBIJHC_00892	CDS	531				hypothetical protein
ENPBIJHC_00893	CDS	1326				hypothetical protein
ENPBIJHC_00894	CDS	1182				hypothetical protein
ENPBIJHC_00895	CDS	813	dcsB	3.5.3.25		N(omega)-hydroxy-L-arginine amidinohydrolase
ENPBIJHC_00896	CDS	747				hypothetical protein
ENPBIJHC_00897	CDS	756				hypothetical protein
ENPBIJHC_00898	CDS	1359	naiP			Putative niacin/nicotinamide transporter NaiP
ENPBIJHC_00899	CDS	1035	luxA	1.14.14.3		Alkanal monooxygenase alpha chain
ENPBIJHC_00900	CDS	1677				hypothetical protein
ENPBIJHC_00901	CDS	2634	polA	2.7.7.7	COG0258	DNA polymerase I
ENPBIJHC_00902	CDS	429	entH	3.1.2.-		Proofreading thioesterase EntH
ENPBIJHC_00903	CDS	564	rimJ	2.3.1.267	COG1670	[Ribosomal protein S5]-alanine N-acetyltransferase
ENPBIJHC_00904	CDS	618	pdtaR		COG3707	putative transcriptional regulatory protein pdtaR
ENPBIJHC_00905	tRNA	86				tRNA-Leu(caa)
ENPBIJHC_00906	CDS	711				hypothetical protein
ENPBIJHC_00907	CDS	807	rutD_1	3.5.1.-		Putative aminoacrylate hydrolase RutD
ENPBIJHC_00908	CDS	1452	pyk	2.7.1.40	COG0469	Pyruvate kinase
ENPBIJHC_00909	CDS	1467	gltD	1.4.1.13	COG0493	Glutamate synthase [NADPH] small chain
ENPBIJHC_00910	CDS	4578	gltB	1.4.1.13	COG0067	Glutamate synthase [NADPH] large chain
ENPBIJHC_00911	CDS	1026	lgt	2.5.1.145		Phosphatidylglycerol--prolipoprotein diacylglyceryl transferase
ENPBIJHC_00912	CDS	804	trpA	4.2.1.20	COG0159	Tryptophan synthase alpha chain
ENPBIJHC_00913	CDS	1269	trpB	4.2.1.20	COG0133	Tryptophan synthase beta chain
ENPBIJHC_00914	CDS	777	trpC	4.1.1.48	COG0134	Indole-3-glycerol phosphate synthase
ENPBIJHC_00915	CDS	231				hypothetical protein
ENPBIJHC_00916	CDS	591				hypothetical protein
ENPBIJHC_00917	CDS	384	hisI	3.5.4.19	COG0139	Phosphoribosyl-AMP cyclohydrolase
ENPBIJHC_00918	CDS	762	hisF	4.3.2.10	COG0107	Imidazole glycerol phosphate synthase subunit HisF
ENPBIJHC_00919	CDS	840	hisG	2.4.2.17	COG0040	ATP phosphoribosyltransferase
ENPBIJHC_00920	CDS	264	hisE	3.6.1.31	COG0140	Phosphoribosyl-ATP pyrophosphatase
ENPBIJHC_00921	CDS	681	rpe	5.1.3.1	COG0036	Ribulose-phosphate 3-epimerase
ENPBIJHC_00922	CDS	1470		2.1.1.-	COG0144	Putative methyltransferase
ENPBIJHC_00923	CDS	921	fmt	2.1.2.9	COG0223	Methionyl-tRNA formyltransferase
ENPBIJHC_00924	CDS	1965	priA	3.6.4.-	COG1198	putative primosomal protein N'
ENPBIJHC_00925	CDS	1194	metK	2.5.1.6	COG0192	S-adenosylmethionine synthase
ENPBIJHC_00926	CDS	255	rpoZ	2.7.7.6	COG1758	DNA-directed RNA polymerase subunit omega
ENPBIJHC_00927	CDS	912	gmk	2.7.4.8		Guanylate kinase
ENPBIJHC_00928	CDS	846	pyrF	4.1.1.23	COG0284	Orotidine 5'-phosphate decarboxylase
ENPBIJHC_00929	CDS	3288	carB_1	6.3.5.5	COG0458	Carbamoyl-phosphate synthase large chain
ENPBIJHC_00930	CDS	1179	carA	6.3.5.5	COG0505	Carbamoyl-phosphate synthase small chain
ENPBIJHC_00931	CDS	513				hypothetical protein
ENPBIJHC_00932	CDS	1305	pyrC_1	3.5.2.3	COG0044	Dihydroorotase
ENPBIJHC_00933	CDS	966	pyrB	2.1.3.2	COG0540	Aspartate carbamoyltransferase
ENPBIJHC_00934	CDS	531	pyrR		COG2065	Bifunctional protein PyrR
ENPBIJHC_00935	CDS	381	vapC_1	3.1.-.-		tRNA(fMet)-specific endonuclease VapC
ENPBIJHC_00936	CDS	258				hypothetical protein
ENPBIJHC_00937	CDS	1578		1.-.-.-	COG2220	Putative Rieske 2Fe-2S iron-sulfur protein/MSMEI_6242
ENPBIJHC_00938	CDS	2961				hypothetical protein
ENPBIJHC_00939	CDS	411	nusB		COG0781	Transcription antitermination protein NusB
ENPBIJHC_00940	CDS	561	efp		COG0231	Elongation factor P
ENPBIJHC_00941	CDS	339				hypothetical protein
ENPBIJHC_00942	CDS	441	aroQ	4.2.1.10	COG0757	3-dehydroquinate dehydratase
ENPBIJHC_00943	CDS	525				hypothetical protein
ENPBIJHC_00944	CDS	1089	aroB	4.2.3.4	COG0337	3-dehydroquinate synthase
ENPBIJHC_00945	CDS	519	aroK	2.7.1.71	COG0703	Shikimate kinase
ENPBIJHC_00946	CDS	1230	aroC	4.2.3.5	COG0082	Chorismate synthase
ENPBIJHC_00947	CDS	813	aroE_2	1.1.1.25	COG0169	Shikimate dehydrogenase (NADP(+))
ENPBIJHC_00948	CDS	303				hypothetical protein
ENPBIJHC_00949	CDS	1566	mltG	4.2.2.-		Endolytic murein transglycosylase
ENPBIJHC_00950	CDS	474		3.1.-.-	COG0816	Putative pre-16S rRNA nuclease
ENPBIJHC_00951	CDS	2661	alaS	6.1.1.7	COG0013	Alanine--tRNA ligase
ENPBIJHC_00952	CDS	189				hypothetical protein
ENPBIJHC_00953	CDS	630	rpsD			30S ribosomal protein S4
ENPBIJHC_00954	CDS	1365			COG2256	putative AAA domain-containing protein
ENPBIJHC_00955	CDS	297				hypothetical protein
ENPBIJHC_00956	CDS	753				hypothetical protein
ENPBIJHC_00957	CDS	1803	norW	1.18.1.-		Nitric oxide reductase FlRd-NAD(+) reductase
ENPBIJHC_00958	CDS	1353				putative protein/MSMEI_2664
ENPBIJHC_00959	CDS	549				hypothetical protein
ENPBIJHC_00960	CDS	2253	relA		COG0317	Bifunctional (p)ppGpp synthase/hydrolase RelA
ENPBIJHC_00961	CDS	990	secF		COG0341	Protein translocase subunit SecF
ENPBIJHC_00962	CDS	1731	secD		COG0342	Protein translocase subunit SecD
ENPBIJHC_00963	CDS	402				hypothetical protein
ENPBIJHC_00964	CDS	1026	ruvB	3.6.4.12	COG2255	Holliday junction ATP-dependent DNA helicase RuvB
ENPBIJHC_00965	CDS	621	ruvA	3.6.4.12	COG0632	Holliday junction ATP-dependent DNA helicase RuvA
ENPBIJHC_00966	CDS	585	ruvC	3.1.22.4		Crossover junction endodeoxyribonuclease RuvC
ENPBIJHC_00967	CDS	762			COG0217	putative transcriptional regulatory protein
ENPBIJHC_00968	CDS	591	pdxT	4.3.3.6	COG0311	Pyridoxal 5'-phosphate synthase subunit PdxT
ENPBIJHC_00969	CDS	894	pdxS	4.3.3.6	COG0214	Pyridoxal 5'-phosphate synthase subunit PdxS
ENPBIJHC_00970	CDS	1308	ptsJ_1		COG1167	Vitamin B6 salvage pathway transcriptional repressor PtsJ
ENPBIJHC_00971	CDS	852	pdxY	2.7.1.35	COG2240	Pyridoxal kinase PdxY
ENPBIJHC_00972	CDS	555		2.7.7.53	COG0537	AP-4-A phosphorylase
ENPBIJHC_00973	CDS	2037	thrS	6.1.1.3	COG0441	Threonine--tRNA ligase
ENPBIJHC_00974	CDS	354				hypothetical protein
ENPBIJHC_00975	CDS	378				hypothetical protein
ENPBIJHC_00976	CDS	1350	phrA	4.1.99.3	COG0415	Deoxyribodipyrimidine photo-lyase
ENPBIJHC_00977	CDS	612				hypothetical protein
ENPBIJHC_00978	CDS	621				hypothetical protein
ENPBIJHC_00979	CDS	531				hypothetical protein
ENPBIJHC_00980	CDS	1227	efeN_2	1.11.1.-	COG2837	putative deferrochelatase/peroxidase EfeN
ENPBIJHC_00981	CDS	753	yflN	3.-.-.-	COG0491	putative metallo-hydrolase YflN
ENPBIJHC_00982	CDS	531				hypothetical protein
ENPBIJHC_00983	CDS	474				hypothetical protein
ENPBIJHC_00984	CDS	321				hypothetical protein
ENPBIJHC_00985	CDS	1164			COG0582	Putative prophage phiRv2 integrase
ENPBIJHC_00986	CDS	369				hypothetical protein
ENPBIJHC_00987	CDS	519				hypothetical protein
ENPBIJHC_00988	CDS	426				hypothetical protein
ENPBIJHC_00989	CDS	207				hypothetical protein
ENPBIJHC_00990	CDS	306				hypothetical protein
ENPBIJHC_00991	CDS	270				hypothetical protein
ENPBIJHC_00992	CDS	1044				hypothetical protein
ENPBIJHC_00993	CDS	120				hypothetical protein
ENPBIJHC_00994	CDS	186				hypothetical protein
ENPBIJHC_00995	CDS	261				hypothetical protein
ENPBIJHC_00996	CDS	2256	ctpA	7.2.2.8	COG2217	Copper-exporting P-type ATPase
ENPBIJHC_00997	CDS	210				hypothetical protein
ENPBIJHC_00998	CDS	933				hypothetical protein
ENPBIJHC_00999	CDS	894		1.8.3.7	COG1262	Formylglycine-generating enzyme
ENPBIJHC_01000	CDS	2334				hypothetical protein
ENPBIJHC_01001	CDS	504				hypothetical protein
ENPBIJHC_01002	CDS	351				hypothetical protein
ENPBIJHC_01003	CDS	435				hypothetical protein
ENPBIJHC_01004	CDS	426				hypothetical protein
ENPBIJHC_01005	CDS	2508	malT_1			HTH-type transcriptional regulator MalT
ENPBIJHC_01006	CDS	1224				hypothetical protein
ENPBIJHC_01007	CDS	1680			COG0659	putative sulfate transporter
ENPBIJHC_01008	CDS	672				hypothetical protein
ENPBIJHC_01009	CDS	2430				hypothetical protein
ENPBIJHC_01010	CDS	828	malT_2			HTH-type transcriptional regulator MalT
ENPBIJHC_01011	CDS	1692	malT_3			HTH-type transcriptional regulator MalT
ENPBIJHC_01012	CDS	981				hypothetical protein
ENPBIJHC_01013	CDS	1671			COG0659	putative sulfate transporter
ENPBIJHC_01014	CDS	387				hypothetical protein
ENPBIJHC_01015	CDS	834				hypothetical protein
ENPBIJHC_01016	CDS	402				hypothetical protein
ENPBIJHC_01017	CDS	1077	dinB1_1	2.7.7.7	COG0389	DNA polymerase IV 1
ENPBIJHC_01018	CDS	852				hypothetical protein
ENPBIJHC_01019	CDS	666	trmB	2.1.1.33	COG0220	tRNA (guanine-N(7)-)-methyltransferase
ENPBIJHC_01020	CDS	840				hypothetical protein
ENPBIJHC_01021	CDS	2031				hypothetical protein
ENPBIJHC_01022	CDS	744			COG1842	Phage shock protein A
ENPBIJHC_01023	CDS	804	hutG_1	3.5.3.8		Formimidoylglutamase
ENPBIJHC_01024	CDS	444				hypothetical protein
ENPBIJHC_01025	CDS	471				hypothetical protein
ENPBIJHC_01026	CDS	735				hypothetical protein
ENPBIJHC_01027	CDS	477				hypothetical protein
ENPBIJHC_01028	CDS	966	lipV_2	3.1.1.1		Lipase LipV
ENPBIJHC_01029	CDS	1518	sgrR			HTH-type transcriptional regulator SgrR
ENPBIJHC_01030	CDS	951	gsiC_2		COG0601	Glutathione transport system permease protein GsiC
ENPBIJHC_01031	CDS	870	nikC_2		COG1173	Nickel transport system permease protein NikC
ENPBIJHC_01032	CDS	792	dppD		COG0444	Dipeptide transport ATP-binding protein DppD
ENPBIJHC_01033	CDS	789	oppF_2		COG4608	Oligopeptide transport ATP-binding protein OppF
ENPBIJHC_01034	CDS	615	pitA_2	2.3.1.-	COG1247	L-methionine sulfoximine/L-methionine sulfone acetyltransferase
ENPBIJHC_01035	CDS	720	ung	3.2.2.27	COG0692	Uracil-DNA glycosylase
ENPBIJHC_01036	CDS	783		1.-.-.-	COG4221	putative oxidoreductase
ENPBIJHC_01037	CDS	1323	metY_2	2.5.1.-		O-acetyl-L-homoserine sulfhydrylase
ENPBIJHC_01038	CDS	1206	metXA	2.3.1.31	COG2021	Homoserine O-acetyltransferase
ENPBIJHC_01039	CDS	606				hypothetical protein
ENPBIJHC_01040	CDS	1230	araJ		COG2814	Putative transporter AraJ
ENPBIJHC_01041	CDS	333				hypothetical protein
ENPBIJHC_01042	CDS	1239				hypothetical protein
ENPBIJHC_01043	CDS	828	nnr		COG0062	Bifunctional NAD(P)H-hydrate repair enzyme Nnr
ENPBIJHC_01044	CDS	1068	namA	1.6.99.1	COG1902	NADPH dehydrogenase
ENPBIJHC_01045	CDS	1062			COG1253	putative protein
ENPBIJHC_01046	CDS	1320				hypothetical protein
ENPBIJHC_01047	CDS	1455	guaB1	1.-.-.-	COG0516	putative oxidoreductase
ENPBIJHC_01048	CDS	3684	kgd	2.2.1.5	COG0508	Multifunctional 2-oxoglutarate metabolism enzyme
ENPBIJHC_01049	CDS	1302	eis	2.3.1.-		N-acetyltransferase Eis
ENPBIJHC_01050	CDS	246				hypothetical protein
ENPBIJHC_01051	CDS	663	sigR		COG1595	ECF RNA polymerase sigma factor SigR
ENPBIJHC_01052	CDS	1317	aroA	2.5.1.19	COG0128	3-phosphoshikimate 1-carboxyvinyltransferase
ENPBIJHC_01053	CDS	1071	rsgA	3.6.1.-		Small ribosomal subunit biogenesis GTPase RsgA
ENPBIJHC_01054	CDS	474	bcp	1.11.1.15	COG1225	Putative peroxiredoxin
ENPBIJHC_01055	CDS	387				hypothetical protein
ENPBIJHC_01056	CDS	249	whiB1			Transcriptional regulator WhiB1
ENPBIJHC_01057	CDS	1485	pdtaS	2.7.13.3	COG3920	putative sensor histidine kinase pdtaS
ENPBIJHC_01058	CDS	384				hypothetical protein
ENPBIJHC_01059	CDS	687				hypothetical protein
ENPBIJHC_01060	CDS	279				hypothetical protein
ENPBIJHC_01061	CDS	621				hypothetical protein
ENPBIJHC_01062	CDS	1281				hypothetical protein
ENPBIJHC_01063	CDS	1227	aspC_1	2.6.1.1	COG0436	putative aspartate aminotransferase
ENPBIJHC_01064	CDS	2805	secA			Protein translocase subunit SecA
ENPBIJHC_01065	CDS	633				hypothetical protein
ENPBIJHC_01066	CDS	1326				hypothetical protein
ENPBIJHC_01067	CDS	657	hpf		COG1544	Ribosome hibernation promotion factor
ENPBIJHC_01068	CDS	648				hypothetical protein
ENPBIJHC_01069	CDS	1719	lpqB			Lipoprotein LpqB
ENPBIJHC_01070	CDS	1680	mtrB	2.7.13.3		Sensor histidine kinase MtrB
ENPBIJHC_01071	CDS	681	mtrA		COG0745	DNA-binding response regulator MtrA
ENPBIJHC_01072	CDS	1311				hypothetical protein
ENPBIJHC_01073	CDS	672				hypothetical protein
ENPBIJHC_01074	CDS	1188				putative membrane protein
ENPBIJHC_01075	CDS	972				hypothetical protein
ENPBIJHC_01076	CDS	1308				hypothetical protein
ENPBIJHC_01077	CDS	993				hypothetical protein
ENPBIJHC_01078	CDS	810				hypothetical protein
ENPBIJHC_01079	CDS	207				hypothetical protein
ENPBIJHC_01080	CDS	339				hypothetical protein
ENPBIJHC_01081	CDS	1383				hypothetical protein
ENPBIJHC_01082	CDS	3042				hypothetical protein
ENPBIJHC_01083	CDS	318	whiB			Transcriptional regulator WhiB
ENPBIJHC_01084	CDS	1128	manA	5.3.1.8	COG1482	Mannose-6-phosphate isomerase
ENPBIJHC_01085	CDS	1416				hypothetical protein
ENPBIJHC_01086	CDS	1296				hypothetical protein
ENPBIJHC_01087	CDS	990	galE_2	5.1.3.2	COG1087	UDP-glucose 4-epimerase
ENPBIJHC_01088	CDS	1911	glfT2	2.4.1.288	COG1216	Galactofuranosyltransferase GlfT2
ENPBIJHC_01089	CDS	963				hypothetical protein
ENPBIJHC_01090	CDS	594				hypothetical protein
ENPBIJHC_01091	CDS	735	tagH	7.5.2.4	COG1134	Teichoic acids export ATP-binding protein TagH
ENPBIJHC_01092	CDS	819	tagG		COG1682	Teichoic acid translocation permease protein TagG
ENPBIJHC_01093	CDS	1137	glf	5.4.99.9	COG0562	UDP-galactopyranose mutase
ENPBIJHC_01094	CDS	1296	wecC	1.1.1.336	COG0677	UDP-N-acetyl-D-mannosamine dehydrogenase
ENPBIJHC_01095	CDS	1074	wbpI_1	5.1.3.23	COG0381	UDP-2,3-diacetamido-2,3-dideoxy-D-glucuronate 2-epimerase
ENPBIJHC_01096	CDS	1176				hypothetical protein
ENPBIJHC_01097	CDS	1323				hypothetical protein
ENPBIJHC_01098	CDS	441				hypothetical protein
ENPBIJHC_01099	CDS	1164				hypothetical protein
ENPBIJHC_01100	CDS	1233				hypothetical protein
ENPBIJHC_01101	CDS	1779	pglK	7.5.2.5	COG1132	Protein glycosylation K
ENPBIJHC_01102	CDS	987	iolX	1.1.1.370	COG0673	scyllo-inositol 2-dehydrogenase (NAD(+))
ENPBIJHC_01103	CDS	1098	per_1	2.6.1.102	COG0399	GDP-perosamine synthase
ENPBIJHC_01104	CDS	612	wbpD	2.3.1.201	COG0110	UDP-2-acetamido-3-amino-2,3-dideoxy-D-glucuronate N-acetyltransferase
ENPBIJHC_01105	CDS	1179				hypothetical protein
ENPBIJHC_01106	CDS	699				hypothetical protein
ENPBIJHC_01107	CDS	354				hypothetical protein
ENPBIJHC_01108	CDS	1893				hypothetical protein
ENPBIJHC_01109	CDS	732	btuD_3	7.6.2.8		Vitamin B12 import ATP-binding protein BtuD
ENPBIJHC_01110	CDS	942				hypothetical protein
ENPBIJHC_01111	CDS	1425				hypothetical protein
ENPBIJHC_01112	CDS	699	legF	2.7.7.82	COG1083	CMP-N,N'-diacetyllegionaminic acid synthase
ENPBIJHC_01113	CDS	1050	cugP	2.7.7.9		UTP--glucose-1-phosphate uridylyltransferase
ENPBIJHC_01114	CDS	639	dapH	2.3.1.89		2,3,4,5-tetrahydropyridine-2,6-dicarboxylate N-acetyltransferase
ENPBIJHC_01115	CDS	1098	neuB	2.5.1.101	COG2089	N,N'-diacetyllegionaminic acid synthase
ENPBIJHC_01116	CDS	1164	legG	3.2.1.184	COG0381	GDP/UDP-N,N'-diacetylbacillosamine 2-epimerase (hydrolyzing)
ENPBIJHC_01117	CDS	1158	per_2	2.6.1.102	COG0399	GDP-perosamine synthase
ENPBIJHC_01118	CDS	996		5.1.3.2	COG1088	UDP-glucose 4-epimerase
ENPBIJHC_01119	CDS	3357				hypothetical protein
ENPBIJHC_01120	CDS	1038				hypothetical protein
ENPBIJHC_01121	CDS	1701				hypothetical protein
ENPBIJHC_01122	CDS	567				hypothetical protein
ENPBIJHC_01123	CDS	1368	tagU_1	2.7.8.-		Polyisoprenyl-teichoic acid--peptidoglycan teichoic acid transferase TagU
ENPBIJHC_01124	CDS	516	purE	5.4.99.18	COG0041	N5-carboxyaminoimidazole ribonucleotide mutase
ENPBIJHC_01125	CDS	1125	purK	6.3.4.18	COG0026	N5-carboxyaminoimidazole ribonucleotide synthase
ENPBIJHC_01126	CDS	513				hypothetical protein
ENPBIJHC_01127	CDS	771	birA	6.3.4.15	COG0340	Bifunctional ligase/repressor BirA
ENPBIJHC_01128	CDS	1284				hypothetical protein
ENPBIJHC_01129	CDS	1074				hypothetical protein
ENPBIJHC_01130	CDS	1437				hypothetical protein
ENPBIJHC_01131	CDS	1254				hypothetical protein
ENPBIJHC_01132	CDS	1560				hypothetical protein
ENPBIJHC_01133	CDS	1245	dapC	2.6.1.17	COG0436	putative N-succinyldiaminopimelate aminotransferase DapC
ENPBIJHC_01134	CDS	810	ybeM	3.5.1.128		Deaminated glutathione amidase
ENPBIJHC_01135	tRNA	75				tRNA-Met(cat)
ENPBIJHC_01136	CDS	909				hypothetical protein
ENPBIJHC_01137	CDS	843			COG0589	Universal stress protein/MSMEI_3859
ENPBIJHC_01138	CDS	891				hypothetical protein
ENPBIJHC_01139	CDS	2907				hypothetical protein
ENPBIJHC_01140	CDS	1092	ylbL		COG3480	putative protein YlbL
ENPBIJHC_01141	CDS	1419				hypothetical protein
ENPBIJHC_01142	CDS	867				hypothetical protein
ENPBIJHC_01143	CDS	1722	uvrD2	3.6.4.12	COG0210	ATP-dependent DNA helicase UvrD2
ENPBIJHC_01144	CDS	882	nudC	3.6.1.22		NADH pyrophosphatase
ENPBIJHC_01145	CDS	1356				hypothetical protein
ENPBIJHC_01146	CDS	3477	rep_1	3.6.4.12		ATP-dependent DNA helicase Rep
ENPBIJHC_01147	CDS	3207	rep_2	3.6.4.12		ATP-dependent DNA helicase Rep
ENPBIJHC_01148	CDS	225				hypothetical protein
ENPBIJHC_01149	CDS	288				hypothetical protein
ENPBIJHC_01150	CDS	714				hypothetical protein
ENPBIJHC_01151	CDS	1521	cshA	3.6.4.13		DEAD-box ATP-dependent RNA helicase CshA
ENPBIJHC_01152	CDS	930				hypothetical protein
ENPBIJHC_01153	CDS	864		3.1.3.97	COG0613	3',5'-nucleoside bisphosphate phosphatase
ENPBIJHC_01154	CDS	1023				hypothetical protein
ENPBIJHC_01155	CDS	1422	pepPI	3.4.11.9		Xaa-Pro aminopeptidase 1
ENPBIJHC_01156	CDS	678				hypothetical protein
ENPBIJHC_01157	CDS	705				hypothetical protein
ENPBIJHC_01158	CDS	1269				hypothetical protein
ENPBIJHC_01159	CDS	522				hypothetical protein
ENPBIJHC_01160	CDS	1122	mrp		COG0489	Iron-sulfur cluster carrier protein
ENPBIJHC_01161	CDS	495				hypothetical protein
ENPBIJHC_01162	CDS	375	tatB			Sec-independent protein translocase protein TatB
ENPBIJHC_01163	CDS	639		2.1.1.-	COG4122	Putative O-methyltransferase
ENPBIJHC_01164	CDS	174				hypothetical protein
ENPBIJHC_01165	CDS	1218				hypothetical protein
ENPBIJHC_01166	CDS	1074	dapE_2	3.5.1.18	COG0624	Putative succinyl-diaminopimelate desuccinylase DapE
ENPBIJHC_01167	CDS	1005	dapD	2.3.1.117	COG2171	2,3,4,5-tetrahydropyridine-2,6-dicarboxylate N-succinyltransferase
ENPBIJHC_01168	CDS	1371	rhlE_1	3.6.4.13	COG0513	ATP-dependent RNA helicase RhlE
ENPBIJHC_01169	CDS	1290	gltA2	2.3.3.16	COG0372	Citrate synthase 1
ENPBIJHC_01170	CDS	1113	dapL	2.6.1.83	COG0436	LL-diaminopimelate aminotransferase
ENPBIJHC_01171	CDS	312			COG1146	Ferredoxin
ENPBIJHC_01172	CDS	411				hypothetical protein
ENPBIJHC_01173	CDS	315				hypothetical protein
ENPBIJHC_01174	CDS	711				hypothetical protein
ENPBIJHC_01175	CDS	549	sutR		COG1396	HTH-type transcriptional regulator SutR
ENPBIJHC_01176	CDS	1626	stp_1			Multidrug resistance protein Stp
ENPBIJHC_01177	CDS	1050	glsA1	3.5.1.2	COG2066	Glutaminase 1
ENPBIJHC_01178	CDS	885				hypothetical protein
ENPBIJHC_01179	CDS	1914	typA		COG1217	GTP-binding protein TypA/BipA
ENPBIJHC_01180	CDS	723				hypothetical protein
ENPBIJHC_01181	CDS	567				hypothetical protein
ENPBIJHC_01182	CDS	1674			COG1123	putative ABC transporter ATP-binding protein
ENPBIJHC_01183	CDS	945	gsiD_2		COG1173	Glutathione transport system permease protein GsiD
ENPBIJHC_01184	CDS	927	dppB_2		COG0601	Dipeptide transport system permease protein DppB
ENPBIJHC_01185	CDS	1635	oppA_1		COG4166	Oligopeptide-binding protein OppA
ENPBIJHC_01186	CDS	2847	gcvP	1.4.4.2	COG0403	putative glycine dehydrogenase (decarboxylating)
ENPBIJHC_01187	CDS	378	gcvH		COG0509	Glycine cleavage system H protein
ENPBIJHC_01188	CDS	1110	gcvT	2.1.2.10	COG0404	Aminomethyltransferase
ENPBIJHC_01189	CDS	858	gsiA_2	7.4.2.10	COG1123	Glutathione import ATP-binding protein GsiA
ENPBIJHC_01190	CDS	855	oppD_2		COG0444	Oligopeptide transport ATP-binding protein OppD
ENPBIJHC_01191	CDS	981	oppC_1		COG1173	Oligopeptide transport system permease protein OppC
ENPBIJHC_01192	CDS	996	dppB_3		COG0601	Dipeptide transport system permease protein DppB
ENPBIJHC_01193	CDS	1695	appA_1			Oligopeptide-binding protein AppA
ENPBIJHC_01194	CDS	717				hypothetical protein
ENPBIJHC_01195	CDS	1338	nadA	2.5.1.72		Quinolinate synthase A
ENPBIJHC_01196	CDS	1524	nadB_1	1.4.3.16	COG0029	L-aspartate oxidase
ENPBIJHC_01197	CDS	852	nadC	2.4.2.19	COG0157	putative nicotinate-nucleotide pyrophosphorylase [carboxylating]
ENPBIJHC_01198	CDS	1137	iscS_2	2.8.1.7	COG1104	IscS-like cysteine desulfurase
ENPBIJHC_01199	CDS	948	epsJ	2.4.-.-	COG0463	putative glycosyltransferase EpsJ
ENPBIJHC_01200	CDS	774	gno_1	1.1.1.-		Gluconate 5-dehydrogenase
ENPBIJHC_01201	CDS	2067		3.6.3.-	COG1132	Putative multidrug export ATP-binding/permease protein
ENPBIJHC_01202	CDS	1476	emrY			putative multidrug resistance protein EmrY
ENPBIJHC_01203	CDS	150				hypothetical protein
ENPBIJHC_01204	CDS	594				hypothetical protein
ENPBIJHC_01205	CDS	585				hypothetical protein
ENPBIJHC_01206	CDS	204				hypothetical protein
ENPBIJHC_01207	CDS	546				hypothetical protein
ENPBIJHC_01208	CDS	561	dps_2	1.16.-.-		DNA protection during starvation protein
ENPBIJHC_01209	CDS	489				hypothetical protein
ENPBIJHC_01210	CDS	300				hypothetical protein
ENPBIJHC_01211	CDS	570				hypothetical protein
ENPBIJHC_01212	CDS	1398	dapE_3	3.5.1.18		Succinyl-diaminopimelate desuccinylase
ENPBIJHC_01213	CDS	882	ydbD	1.11.1.6	COG3546	putative manganese catalase
ENPBIJHC_01214	CDS	1041	hcaB_1	1.3.1.87		3-phenylpropionate-dihydrodiol/cinnamic acid-dihydrodiol dehydrogenase
ENPBIJHC_01215	CDS	2361		3.2.1.-	COG1554	putative glycosyl hydrolase
ENPBIJHC_01216	CDS	258				hypothetical protein
ENPBIJHC_01217	CDS	495				hypothetical protein
ENPBIJHC_01218	CDS	285				hypothetical protein
ENPBIJHC_01219	CDS	906				hypothetical protein
ENPBIJHC_01220	CDS	1074	ychF		COG0012	Ribosome-binding ATPase YchF
ENPBIJHC_01221	CDS	741		2.1.1.-	COG0500	putative methyltransferase
ENPBIJHC_01222	CDS	594		3.1.-.-	COG0322	Putative bifunctional exonuclease/endonuclease protein
ENPBIJHC_01223	CDS	1269				hypothetical protein
ENPBIJHC_01224	CDS	288				hypothetical protein
ENPBIJHC_01225	CDS	987	glpX	3.1.3.11	COG1494	Fructose-1,6-bisphosphatase class 2
ENPBIJHC_01226	CDS	1029	fba	4.1.2.13		Fructose-bisphosphate aldolase
ENPBIJHC_01227	CDS	528				hypothetical protein
ENPBIJHC_01228	CDS	792				hypothetical protein
ENPBIJHC_01229	CDS	1002	ispH2	1.17.7.4	COG0761	4-hydroxy-3-methylbut-2-enyl diphosphate reductase 2
ENPBIJHC_01230	CDS	1278	xseA	3.1.11.6	COG1570	Exodeoxyribonuclease 7 large subunit
ENPBIJHC_01231	CDS	234	xseB	3.1.11.6		Exodeoxyribonuclease 7 small subunit
ENPBIJHC_01232	CDS	645				hypothetical protein
ENPBIJHC_01233	CDS	675	cynT	4.2.1.1	COG0288	Carbonic anhydrase
ENPBIJHC_01234	CDS	1395	fumC	4.2.1.2	COG0114	Fumarate hydratase class II
ENPBIJHC_01235	CDS	333				hypothetical protein
ENPBIJHC_01236	CDS	1383				hypothetical protein
ENPBIJHC_01237	CDS	1131	egtE	4.4.-.-		hercynylcysteine sulfoxide lyase
ENPBIJHC_01238	CDS	780		2.5.1.68	COG0020	(2Z,6E)-farnesyl diphosphate synthase
ENPBIJHC_01239	CDS	732				hypothetical protein
ENPBIJHC_01240	CDS	288				hypothetical protein
ENPBIJHC_01241	CDS	387				hypothetical protein
ENPBIJHC_01242	CDS	492	greA		COG0782	Transcription elongation factor GreA
ENPBIJHC_01243	CDS	1230	tdcB	4.3.1.19	COG1171	L-threonine ammonia-lyase
ENPBIJHC_01244	CDS	1197			COG0628	Putative transport protein
ENPBIJHC_01245	CDS	1260				hypothetical protein
ENPBIJHC_01246	CDS	900				hypothetical protein
ENPBIJHC_01247	CDS	567	lemA		COG1704	Protein LemA
ENPBIJHC_01248	CDS	1314		1.1.2.-	COG0277	L-gulono-1,4-lactone dehydrogenase
ENPBIJHC_01249	CDS	1245				hypothetical protein
ENPBIJHC_01250	tRNA	75				tRNA-Leu(taa)
ENPBIJHC_01251	CDS	855				hypothetical protein
ENPBIJHC_01252	CDS	1083				hypothetical protein
ENPBIJHC_01253	CDS	1530	hcaD	1.18.1.3		3-phenylpropionate/cinnamic acid dioxygenase ferredoxin--NAD(+) reductase component
ENPBIJHC_01254	CDS	1320				hypothetical protein
ENPBIJHC_01255	CDS	543				hypothetical protein
ENPBIJHC_01256	CDS	429				hypothetical protein
ENPBIJHC_01257	CDS	1281	eno	4.2.1.11	COG0148	Enolase
ENPBIJHC_01258	CDS	660		2.1.1.6	COG4122	Catechol O-methyltransferase
ENPBIJHC_01259	CDS	969				hypothetical protein
ENPBIJHC_01260	CDS	1056				hypothetical protein
ENPBIJHC_01261	CDS	408	ytrA_1		COG1725	HTH-type transcriptional repressor YtrA
ENPBIJHC_01262	CDS	471				hypothetical protein
ENPBIJHC_01263	CDS	1314			COG0531	putative transporter
ENPBIJHC_01264	CDS	780	rhaS_2			HTH-type transcriptional activator RhaS
ENPBIJHC_01265	CDS	579				hypothetical protein
ENPBIJHC_01266	CDS	804		3.1.-.-	COG2755	GDSL-like esterase
ENPBIJHC_01267	CDS	1278	hisS	6.1.1.21	COG0124	Histidine--tRNA ligase
ENPBIJHC_01268	CDS	663	mazG	3.6.1.8	COG1694	Nucleoside triphosphate pyrophosphohydrolase
ENPBIJHC_01269	CDS	1176	nhaA_3		COG3004	Na(+)/H(+) antiporter NhaA
ENPBIJHC_01270	CDS	2727	ppc	4.1.1.31	COG2352	Phosphoenolpyruvate carboxylase
ENPBIJHC_01271	CDS	1371	gdh	1.4.1.4	COG0334	NADP-specific glutamate dehydrogenase
ENPBIJHC_01272	CDS	597				hypothetical protein
ENPBIJHC_01273	CDS	3567	mfd	3.6.4.-	COG1197	Transcription-repair-coupling factor
ENPBIJHC_01274	CDS	564				hypothetical protein
ENPBIJHC_01275	CDS	864	mutM	4.2.99.18		Formamidopyrimidine-DNA glycosylase
ENPBIJHC_01276	CDS	1059	ribD		COG0117	Riboflavin biosynthesis protein RibD
ENPBIJHC_01277	CDS	759	ribE	2.5.1.9	COG0307	Riboflavin synthase
ENPBIJHC_01278	CDS	1269	ribBA		COG0108	Riboflavin biosynthesis protein RibBA
ENPBIJHC_01279	CDS	474	ribH	2.5.1.78		6,7-dimethyl-8-ribityllumazine synthase
ENPBIJHC_01280	CDS	396				hypothetical protein
ENPBIJHC_01281	CDS	504				hypothetical protein
ENPBIJHC_01282	CDS	498				hypothetical protein
ENPBIJHC_01283	CDS	1461	yhjE			Inner membrane metabolite transport protein YhjE
ENPBIJHC_01284	CDS	387				hypothetical protein
ENPBIJHC_01285	CDS	261				hypothetical protein
ENPBIJHC_01286	CDS	207				hypothetical protein
ENPBIJHC_01287	CDS	1887	bmrA	3.6.3.-	COG1132	Multidrug resistance ABC transporter ATP-binding/permease protein BmrA
ENPBIJHC_01288	CDS	1863	pckG	4.1.1.32	COG1274	Phosphoenolpyruvate carboxykinase [GTP]
ENPBIJHC_01289	CDS	1443				hypothetical protein
ENPBIJHC_01290	CDS	1056				hypothetical protein
ENPBIJHC_01291	CDS	1443	gap2	1.2.1.-		Glyceraldehyde-3-phosphate dehydrogenase-like protein
ENPBIJHC_01292	CDS	1344	ade	3.5.4.2		Adenine deaminase
ENPBIJHC_01293	CDS	990	aziB2	2.1.1.302		3-hydroxy-5-methyl-1-naphthoate 3-O-methyltransferase
ENPBIJHC_01294	CDS	675	menH_3	4.2.99.20		2-succinyl-6-hydroxy-2,4-cyclohexadiene-1-carboxylate synthase
ENPBIJHC_01295	CDS	588	betI_1			HTH-type transcriptional regulator BetI
ENPBIJHC_01296	CDS	849	gsiA_3	7.4.2.10	COG1123	Glutathione import ATP-binding protein GsiA
ENPBIJHC_01297	CDS	1785	btuD_4	7.6.2.8		Vitamin B12 import ATP-binding protein BtuD
ENPBIJHC_01298	CDS	942	cntB		COG0601	Metal-staphylopine import system permease protein CntB
ENPBIJHC_01299	CDS	1530				hypothetical protein
ENPBIJHC_01300	CDS	963				hypothetical protein
ENPBIJHC_01301	CDS	735	linX	1.1.1.-		2,5-dichloro-2,5-cyclohexadiene-1,4-diol dehydrogenase LinX
ENPBIJHC_01302	CDS	1101	camD	1.1.1.327		5-exo-hydroxycamphor dehydrogenase
ENPBIJHC_01303	CDS	960	tas		COG0667	Protein tas
ENPBIJHC_01304	CDS	972	aes_1	3.1.1.-		Acetyl esterase
ENPBIJHC_01305	CDS	984	aes_2	3.1.1.-		Acetyl esterase
ENPBIJHC_01306	CDS	1212	bcr			Bicyclomycin resistance protein
ENPBIJHC_01307	CDS	501				hypothetical protein
ENPBIJHC_01308	CDS	585				hypothetical protein
ENPBIJHC_01309	CDS	1992		1.4.3.22		Histamine oxidase
ENPBIJHC_01310	CDS	663	fabG1	1.1.1.100		3-oxoacyl-[acyl-carrier-protein] reductase FabG1
ENPBIJHC_01311	CDS	933	murQ_2	4.2.1.126	COG2103	N-acetylmuramic acid 6-phosphate etherase
ENPBIJHC_01312	CDS	891				hypothetical protein
ENPBIJHC_01313	CDS	858	murR_2		COG1737	HTH-type transcriptional regulator MurR
ENPBIJHC_01314	CDS	1143				hypothetical protein
ENPBIJHC_01315	CDS	957	nphR			Transcriptional activator NphR
ENPBIJHC_01316	CDS	789				hypothetical protein
ENPBIJHC_01317	CDS	330				hypothetical protein
ENPBIJHC_01318	CDS	1167				hypothetical protein
ENPBIJHC_01319	CDS	861				hypothetical protein
ENPBIJHC_01320	CDS	1773	btuD_5	7.6.2.8		Vitamin B12 import ATP-binding protein BtuD
ENPBIJHC_01321	CDS	693	livF_1		COG0410	High-affinity branched-chain amino acid transport ATP-binding protein LivF
ENPBIJHC_01322	CDS	651	hxpA_1	3.1.3.22	COG0637	Hexitol phosphatase A
ENPBIJHC_01323	CDS	816	bacC_2	1.1.1.385		Dihydroanticapsin 7-dehydrogenase
ENPBIJHC_01324	CDS	750	bacC_3	1.1.1.385		Dihydroanticapsin 7-dehydrogenase
ENPBIJHC_01325	CDS	1455	puuP_1		COG0531	Putrescine importer PuuP
ENPBIJHC_01326	CDS	840				hypothetical protein
ENPBIJHC_01327	CDS	1644	nfdA_3	3.5.1.91		N-substituted formamide deformylase
ENPBIJHC_01328	CDS	357	yidH		COG2149	Inner membrane protein YidH
ENPBIJHC_01329	CDS	372				hypothetical protein
ENPBIJHC_01330	CDS	1491	alkJ	1.1.99.-		Alcohol dehydrogenase [acceptor]
ENPBIJHC_01331	CDS	1479	feaB	1.2.1.39	COG1012	Phenylacetaldehyde dehydrogenase
ENPBIJHC_01332	CDS	1566				hypothetical protein
ENPBIJHC_01333	CDS	438	lrp_1		COG1522	Leucine-responsive regulatory protein
ENPBIJHC_01334	CDS	1116	bkdA_3	1.2.4.4	COG1071	3-methyl-2-oxobutanoate dehydrogenase subunit alpha
ENPBIJHC_01335	CDS	1029	bkdB_3	1.2.4.4	COG0022	3-methyl-2-oxobutanoate dehydrogenase subunit beta
ENPBIJHC_01336	CDS	1452	bkdC	2.3.1.168	COG0508	Dihydrolipoyllysine-residue acyltransferase component of branched-chain alpha-ketoacid dehydrogenase complex
ENPBIJHC_01337	CDS	1320	abaF_3			Fosfomycin resistance protein AbaF
ENPBIJHC_01338	CDS	1191	paaJ_2	2.3.1.174	COG0183	3-oxoadipyl-CoA/3-oxo-5,6-dehydrosuberyl-CoA thiolase
ENPBIJHC_01339	CDS	744	crt	4.2.1.150	COG1024	Short-chain-enoyl-CoA hydratase
ENPBIJHC_01340	CDS	876	hbd	1.1.1.157	COG1250	3-hydroxybutyryl-CoA dehydrogenase
ENPBIJHC_01341	CDS	2100	paaZ		COG2030	Bifunctional protein PaaZ
ENPBIJHC_01342	CDS	600	kstR2			HTH-type transcriptional repressor KstR2
ENPBIJHC_01343	CDS	1326	paaK	6.2.1.30		Phenylacetate-coenzyme A ligase
ENPBIJHC_01344	CDS	429	paaI	3.1.2.-	COG2050	Acyl-coenzyme A thioesterase PaaI
ENPBIJHC_01345	CDS	1308				hypothetical protein
ENPBIJHC_01346	CDS	2544				hypothetical protein
ENPBIJHC_01347	CDS	642	dhaL	2.7.1.121	COG2376	PEP-dependent dihydroxyacetone kinase, ADP-binding subunit DhaL
ENPBIJHC_01348	CDS	993	dhaK	2.7.1.121	COG2376	PEP-dependent dihydroxyacetone kinase, dihydroxyacetone-binding subunit DhaK
ENPBIJHC_01349	CDS	768	gylR			Glycerol operon regulatory protein
ENPBIJHC_01350	CDS	2127	rhlE_2	3.6.4.13		ATP-dependent RNA helicase RhlE
ENPBIJHC_01351	CDS	420				hypothetical protein
ENPBIJHC_01352	CDS	987	paaA	1.14.13.149	COG3396	1,2-phenylacetyl-CoA epoxidase, subunit A
ENPBIJHC_01353	CDS	330	paaB		COG3460	1,2-phenylacetyl-CoA epoxidase, subunit B
ENPBIJHC_01354	CDS	909	paaC		COG3396	1,2-phenylacetyl-CoA epoxidase, subunit C
ENPBIJHC_01355	CDS	504	paaD		COG2151	Putative 1,2-phenylacetyl-CoA epoxidase, subunit D
ENPBIJHC_01356	CDS	1164	paaE	1.-.-.-	COG1018	1,2-phenylacetyl-CoA epoxidase, subunit E
ENPBIJHC_01357	CDS	771	echA8_2	4.2.1.17	COG1024	putative enoyl-CoA hydratase echA8
ENPBIJHC_01358	CDS	1536	ligB	6.5.1.1	COG1793	DNA ligase B
ENPBIJHC_01359	CDS	594	gpt	2.4.2.22		Xanthine phosphoribosyltransferase
ENPBIJHC_01360	CDS	1737	xsc	2.3.3.15	COG0028	Sulfoacetaldehyde acetyltransferase
ENPBIJHC_01361	CDS	849	yddE	5.1.-.-	COG0384	putative isomerase YddE
ENPBIJHC_01362	CDS	381				hypothetical protein
ENPBIJHC_01363	CDS	630	desR_1		COG2197	Transcriptional regulatory protein DesR
ENPBIJHC_01364	CDS	1128				hypothetical protein
ENPBIJHC_01365	CDS	762				hypothetical protein
ENPBIJHC_01366	CDS	975	btuD_6	7.6.2.8		Vitamin B12 import ATP-binding protein BtuD
ENPBIJHC_01367	CDS	1863	mobA	1.14.13.23	COG0654	3-hydroxybenzoate 4-monooxygenase
ENPBIJHC_01368	CDS	708	xynR		COG1414	HTH-type transcriptional regulator XynR
ENPBIJHC_01369	CDS	1380	abaF_4			Fosfomycin resistance protein AbaF
ENPBIJHC_01370	CDS	1479				hypothetical protein
ENPBIJHC_01371	CDS	687				hypothetical protein
ENPBIJHC_01372	CDS	1500	amnC	1.2.1.32		2-aminomuconic 6-semialdehyde dehydrogenase
ENPBIJHC_01373	CDS	1167				hypothetical protein
ENPBIJHC_01374	CDS	786	hpcG	4.2.1.163		2-oxo-hept-4-ene-1,7-dioate hydratase
ENPBIJHC_01375	CDS	804	hpcH	4.1.2.52	COG3836	4-hydroxy-2-oxo-heptane-1,7-dioate aldolase
ENPBIJHC_01376	CDS	1245	entS_4			Enterobactin exporter EntS
ENPBIJHC_01377	CDS	723				hypothetical protein
ENPBIJHC_01378	CDS	879	folD		COG0190	Bifunctional protein FolD protein
ENPBIJHC_01379	CDS	1275	glyA1	2.1.2.1	COG0112	Serine hydroxymethyltransferase 1
ENPBIJHC_01380	CDS	1512		3.2.1.52	COG3525	Beta-N-acetylhexosaminidase
ENPBIJHC_01381	CDS	1173	agaA	3.5.1.-	COG1820	N-acetylgalactosamine-6-phosphate deacetylase
ENPBIJHC_01382	CDS	2091				hypothetical protein
ENPBIJHC_01383	CDS	372				hypothetical protein
ENPBIJHC_01384	CDS	1365		1.-.-.-	COG0277	putative FAD-linked oxidoreductase
ENPBIJHC_01385	CDS	408				hypothetical protein
ENPBIJHC_01386	CDS	780	nagB	3.5.99.6	COG0363	Glucosamine-6-phosphate deaminase
ENPBIJHC_01387	CDS	966	nanK_2	2.7.1.60		N-acetylmannosamine kinase
ENPBIJHC_01388	CDS	1188	nanK_3	2.7.1.60		N-acetylmannosamine kinase
ENPBIJHC_01389	CDS	3273	pyrC_2			Dihydroorotase
ENPBIJHC_01390	CDS	1218		4.1.2.42		D-threonine aldolase
ENPBIJHC_01391	CDS	405	ridA	3.5.99.10	COG0251	2-iminobutanoate/2-iminopropanoate deaminase
ENPBIJHC_01392	CDS	1491				hypothetical protein
ENPBIJHC_01393	CDS	2220	icd	1.1.1.42	COG2838	Isocitrate dehydrogenase [NADP]
ENPBIJHC_01394	CDS	459				hypothetical protein
ENPBIJHC_01395	CDS	822				hypothetical protein
ENPBIJHC_01396	CDS	1812			COG1132	putative ABC transporter ATP-binding protein
ENPBIJHC_01397	CDS	1947		3.6.3.-	COG1132	Putative multidrug export ATP-binding/permease protein
ENPBIJHC_01398	CDS	117				hypothetical protein
ENPBIJHC_01399	CDS	498	ogt_1	2.1.1.63	COG0350	Methylated-DNA--protein-cysteine methyltransferase
ENPBIJHC_01400	CDS	1569	alkA		COG0122	putative bifunctional transcriptional activator/DNA repair enzyme AlkA
ENPBIJHC_01401	CDS	1608	purH		COG0138	Bifunctional purine biosynthesis protein PurH
ENPBIJHC_01402	CDS	588	purN	2.1.2.2	COG0299	Phosphoribosylglycinamide formyltransferase
ENPBIJHC_01403	CDS	1287				hypothetical protein
ENPBIJHC_01404	CDS	1476	pbuG		COG2252	Guanine/hypoxanthine permease PbuG
ENPBIJHC_01405	CDS	417				hypothetical protein
ENPBIJHC_01406	CDS	978				hypothetical protein
ENPBIJHC_01407	CDS	1353	mnmC	2.1.1.61		tRNA 5-methylaminomethyl-2-thiouridine biosynthesis bifunctional protein MnmC
ENPBIJHC_01408	CDS	699				hypothetical protein
ENPBIJHC_01409	CDS	387				hypothetical protein
ENPBIJHC_01410	CDS	765	rnhA	3.1.26.4		Ribonuclease H
ENPBIJHC_01411	CDS	330				hypothetical protein
ENPBIJHC_01412	CDS	312				hypothetical protein
ENPBIJHC_01413	CDS	1071	prtS	3.4.24.-		Protease PrtS
ENPBIJHC_01414	CDS	216				hypothetical protein
ENPBIJHC_01415	CDS	1518				hypothetical protein
ENPBIJHC_01416	CDS	1074	sasA_2	2.7.-.-		Adaptive-response sensory-kinase SasA
ENPBIJHC_01417	CDS	672	czcR			Transcriptional activator protein CzcR
ENPBIJHC_01418	CDS	684	vanYB	3.4.17.-	COG1876	D-alanyl-D-alanine carboxypeptidase
ENPBIJHC_01419	CDS	1122	alr_1	5.1.1.1	COG0787	Alanine racemase
ENPBIJHC_01420	CDS	951	ddl_2	6.3.2.4	COG1181	D-alanine--D-alanine ligase
ENPBIJHC_01421	CDS	390				hypothetical protein
ENPBIJHC_01422	CDS	2625				hypothetical protein
ENPBIJHC_01423	CDS	501				hypothetical protein
ENPBIJHC_01424	CDS	564				hypothetical protein
ENPBIJHC_01425	CDS	372				hypothetical protein
ENPBIJHC_01426	CDS	714	deoD	2.4.2.1	COG0813	Purine nucleoside phosphorylase DeoD-type
ENPBIJHC_01427	CDS	660				hypothetical protein
ENPBIJHC_01428	CDS	1038				hypothetical protein
ENPBIJHC_01429	CDS	456				hypothetical protein
ENPBIJHC_01430	CDS	1089				hypothetical protein
ENPBIJHC_01431	CDS	219				hypothetical protein
ENPBIJHC_01432	CDS	2934				hypothetical protein
ENPBIJHC_01433	CDS	204	cspA_1		COG1278	putative cold shock protein A
ENPBIJHC_01434	CDS	1026				hypothetical protein
ENPBIJHC_01435	CDS	1044	yfiZ		COG0609	putative siderophore transport system permease protein YfiZ
ENPBIJHC_01436	CDS	1074	fepG		COG4779	Ferric enterobactin transport system permease protein FepG
ENPBIJHC_01437	CDS	801	yusV		COG1120	putative siderophore transport system ATP-binding protein YusV
ENPBIJHC_01438	CDS	957			COG2375	putative protein
ENPBIJHC_01439	CDS	843	bpoA2	1.11.1.-		Non-haem bromoperoxidase BPO-A2
ENPBIJHC_01440	CDS	576				hypothetical protein
ENPBIJHC_01441	CDS	816				hypothetical protein
ENPBIJHC_01442	CDS	672	kdpE		COG0745	Transcriptional regulatory protein KdpE
ENPBIJHC_01443	CDS	2562	kdpD	2.7.13.3	COG2205	Sensor protein KdpD
ENPBIJHC_01444	CDS	606	kdpC		COG2156	Potassium-transporting ATPase KdpC subunit
ENPBIJHC_01445	CDS	2256	kdpB	7.2.2.6	COG2216	Potassium-transporting ATPase ATP-binding subunit
ENPBIJHC_01446	CDS	1677	kdpA		COG2060	Potassium-transporting ATPase potassium-binding subunit
ENPBIJHC_01447	CDS	90				hypothetical protein
ENPBIJHC_01448	CDS	120				hypothetical protein
ENPBIJHC_01449	CDS	1158	arsB		COG1055	Arsenical pump membrane protein
ENPBIJHC_01450	CDS	594	paiB_2		COG2808	Protease synthase and sporulation protein PAI 2
ENPBIJHC_01451	CDS	981				hypothetical protein
ENPBIJHC_01452	CDS	1380	lysN	2.6.1.39	COG1167	2-aminoadipate transaminase
ENPBIJHC_01453	CDS	2097	kimA		COG0531	Potassium transporter KimA
ENPBIJHC_01454	CDS	1050				hypothetical protein
ENPBIJHC_01455	CDS	261				hypothetical protein
ENPBIJHC_01456	CDS	264	relG_2	3.1.-.-	COG2026	Toxin RelG
ENPBIJHC_01457	CDS	705				hypothetical protein
ENPBIJHC_01458	CDS	1314	hipO	3.5.1.32	COG1473	Hippurate hydrolase
ENPBIJHC_01459	CDS	645	betI_2			HTH-type transcriptional regulator BetI
ENPBIJHC_01460	CDS	1665	gsiB_2		COG0747	Glutathione-binding protein GsiB
ENPBIJHC_01461	CDS	825	oppD_3		COG0444	Oligopeptide transport ATP-binding protein OppD
ENPBIJHC_01462	CDS	807	oppF_3		COG4608	Oligopeptide transport ATP-binding protein OppF
ENPBIJHC_01463	CDS	1089	dppB_4		COG0601	Dipeptide transport system permease protein DppB
ENPBIJHC_01464	CDS	1080				hypothetical protein
ENPBIJHC_01465	CDS	2253		3.2.1.-		Beta-xylosidase
ENPBIJHC_01466	CDS	327			COG1146	Ferredoxin
ENPBIJHC_01467	CDS	1350	fprA_1	1.18.1.2	COG0493	NADPH-ferredoxin reductase FprA
ENPBIJHC_01468	CDS	537	rutF	1.5.1.42		FMN reductase (NADH) RutF
ENPBIJHC_01469	CDS	627	sodA_1	1.15.1.1	COG0605	Superoxide dismutase [Mn]
ENPBIJHC_01470	CDS	267				hypothetical protein
ENPBIJHC_01471	CDS	1635	cdr_1	1.8.1.14		Coenzyme A disulfide reductase
ENPBIJHC_01472	CDS	1008	ccpA_1		COG1609	Catabolite control protein A
ENPBIJHC_01473	CDS	1662	malL_2	3.2.1.10	COG0366	Oligo-1,6-glucosidase
ENPBIJHC_01474	CDS	897	yghA_1	1.-.-.-		putative oxidoreductase YghA
ENPBIJHC_01475	CDS	1257				hypothetical protein
ENPBIJHC_01476	CDS	708	purQ	6.3.5.3	COG0047	Phosphoribosylformylglycinamidine synthase subunit PurQ
ENPBIJHC_01477	CDS	249	purS	6.3.5.3		Phosphoribosylformylglycinamidine synthase subunit PurS
ENPBIJHC_01478	CDS	606	apt	2.4.2.7		Adenine phosphoribosyltransferase
ENPBIJHC_01479	CDS	1317				hypothetical protein
ENPBIJHC_01480	CDS	1041	lacF_5			Lactose transport system permease protein LacF
ENPBIJHC_01481	CDS	891	lacG			Lactose transport system permease protein LacG
ENPBIJHC_01482	CDS	1431	bglB_1	3.2.1.21		Beta-glucosidase B
ENPBIJHC_01483	CDS	999	rbsR_2		COG1609	Ribose operon repressor
ENPBIJHC_01484	CDS	810				hypothetical protein
ENPBIJHC_01485	CDS	672	betI_3			HTH-type transcriptional regulator BetI
ENPBIJHC_01486	CDS	657				hypothetical protein
ENPBIJHC_01487	CDS	1278				hypothetical protein
ENPBIJHC_01488	CDS	765	pxpA	3.5.2.9	COG1540	5-oxoprolinase subunit A
ENPBIJHC_01489	CDS	801		4.2.1.-	COG4336	Putative hydro-lyase
ENPBIJHC_01490	CDS	1554				hypothetical protein
ENPBIJHC_01491	CDS	1716	carB_2			Carbamoyl-phosphate synthase large chain
ENPBIJHC_01492	CDS	1356	rutG		COG2233	Putative pyrimidine permease RutG
ENPBIJHC_01493	CDS	885	purC	6.3.2.6	COG0152	Phosphoribosylaminoimidazole-succinocarboxamide synthase
ENPBIJHC_01494	CDS	648				hypothetical protein
ENPBIJHC_01495	CDS	1533	stp_2			Multidrug resistance protein Stp
ENPBIJHC_01496	CDS	1485	mltF	4.2.2.-		Membrane-bound lytic murein transglycosylase F
ENPBIJHC_01497	CDS	729	artM_1		COG1126	Arginine transport ATP-binding protein ArtM
ENPBIJHC_01498	CDS	1278	purD	6.3.4.13	COG0151	Phosphoribosylamine--glycine ligase
ENPBIJHC_01499	CDS	669	nudL	3.6.1.-		putative Nudix hydrolase NudL
ENPBIJHC_01500	CDS	369				hypothetical protein
ENPBIJHC_01501	CDS	774	hmuV	3.6.3.-	COG4559	Hemin import ATP-binding protein HmuV
ENPBIJHC_01502	CDS	1074	hmuU		COG0609	Hemin transport system permease protein HmuU
ENPBIJHC_01503	CDS	1107				hypothetical protein
ENPBIJHC_01504	CDS	3405				hypothetical protein
ENPBIJHC_01505	CDS	330				hypothetical protein
ENPBIJHC_01506	CDS	606				hypothetical protein
ENPBIJHC_01507	CDS	879				hypothetical protein
ENPBIJHC_01508	CDS	423				hypothetical protein
ENPBIJHC_01509	CDS	567				hypothetical protein
ENPBIJHC_01510	CDS	1524				hypothetical protein
ENPBIJHC_01511	CDS	1113	purM	6.3.3.1	COG0150	Phosphoribosylformylglycinamidine cyclo-ligase
ENPBIJHC_01512	CDS	1473	purF	2.4.2.14	COG0034	Amidophosphoribosyltransferase
ENPBIJHC_01513	CDS	1326	yycB		COG2807	putative transporter YycB
ENPBIJHC_01514	CDS	1056	ccpA_2		COG1609	Catabolite control protein A
ENPBIJHC_01515	CDS	1818	bga	3.2.1.23		Beta-galactosidase
ENPBIJHC_01516	CDS	5250				hypothetical protein
ENPBIJHC_01517	CDS	138				hypothetical protein
ENPBIJHC_01518	CDS	921	araQ_3		COG0395	L-arabinose transport system permease protein AraQ
ENPBIJHC_01519	CDS	975				hypothetical protein
ENPBIJHC_01520	CDS	1314				hypothetical protein
ENPBIJHC_01521	CDS	192				hypothetical protein
ENPBIJHC_01522	CDS	543				hypothetical protein
ENPBIJHC_01523	CDS	105				hypothetical protein
ENPBIJHC_01524	CDS	627				hypothetical protein
ENPBIJHC_01525	CDS	840				hypothetical protein
ENPBIJHC_01526	CDS	906	tipA_1			HTH-type transcriptional activator TipA
ENPBIJHC_01527	CDS	384				hypothetical protein
ENPBIJHC_01528	CDS	807				hypothetical protein
ENPBIJHC_01529	CDS	1596	petC	7.1.1.6		Cytochrome b6-f complex iron-sulfur subunit
ENPBIJHC_01530	CDS	384	crcB_1			Putative fluoride ion transporter CrcB
ENPBIJHC_01531	CDS	360	crcB_2			Putative fluoride ion transporter CrcB
ENPBIJHC_01532	CDS	1263	cycB		COG2182	Cyclodextrin-binding protein
ENPBIJHC_01533	CDS	963	araP		COG1175	L-arabinose transport system permease protein AraP
ENPBIJHC_01534	CDS	891	araQ_4		COG0395	L-arabinose transport system permease protein AraQ
ENPBIJHC_01535	CDS	1056	purR		COG1609	HTH-type transcriptional repressor PurR
ENPBIJHC_01536	CDS	1197	iolG_1	1.1.1.369		Inositol 2-dehydrogenase/D-chiro-inositol 3-dehydrogenase
ENPBIJHC_01537	CDS	588	betI_4			HTH-type transcriptional regulator BetI
ENPBIJHC_01538	CDS	3144	swrC		COG0841	Swarming motility protein SwrC
ENPBIJHC_01539	CDS	897	yihR		COG2017	putative protein YihR
ENPBIJHC_01540	CDS	2067	deaD_2	3.6.4.13		ATP-dependent RNA helicase DeaD
ENPBIJHC_01541	CDS	540	yaeQ		COG4681	putative protein YaeQ
ENPBIJHC_01542	CDS	1092				hypothetical protein
ENPBIJHC_01543	CDS	954				hypothetical protein
ENPBIJHC_01544	CDS	1164	mmgC_2	1.3.99.-	COG1960	Acyl-CoA dehydrogenase
ENPBIJHC_01545	CDS	816	nagR_2		COG2188	HTH-type transcriptional repressor NagR
ENPBIJHC_01546	CDS	1020		1.17.1.9		Formate dehydrogenase, mitochondrial
ENPBIJHC_01547	CDS	1605	lsrK	2.7.1.189	COG1070	Autoinducer-2 kinase
ENPBIJHC_01548	CDS	891	lsrF	2.3.1.245	COG1830	3-hydroxy-5-phosphonooxypentane-2,4-dione thiolase
ENPBIJHC_01549	CDS	375				hypothetical protein
ENPBIJHC_01550	CDS	1326	eltP			Erythritol/L-threitol-binding protein
ENPBIJHC_01551	CDS	906	melD_6		COG1175	Melibiose/raffinose/stachyose import permease protein MelD
ENPBIJHC_01552	CDS	936	dasC_3		COG0395	Diacetylchitobiose uptake system permease protein DasC
ENPBIJHC_01553	CDS	876			COG2375	putative protein
ENPBIJHC_01554	CDS	819	ykoC_2			Putative HMP/thiamine permease protein YkoC
ENPBIJHC_01555	CDS	1668	ykoD_2	3.6.3.-	COG1122	Putative HMP/thiamine import ATP-binding protein YkoD
ENPBIJHC_01556	CDS	546				hypothetical protein
ENPBIJHC_01557	CDS	3186				hypothetical protein
ENPBIJHC_01558	CDS	2286	cstA		COG1966	Peptide transporter CstA
ENPBIJHC_01559	CDS	234				hypothetical protein
ENPBIJHC_01560	CDS	1182				hypothetical protein
ENPBIJHC_01561	CDS	720	lytR		COG3279	Sensory transduction protein LytR
ENPBIJHC_01562	CDS	375				hypothetical protein
ENPBIJHC_01563	CDS	1458	mctC_1		COG4147	Monocarboxylic acid transporter
ENPBIJHC_01564	CDS	333				hypothetical protein
ENPBIJHC_01565	CDS	486				hypothetical protein
ENPBIJHC_01566	CDS	918				hypothetical protein
ENPBIJHC_01567	CDS	369				hypothetical protein
ENPBIJHC_01568	CDS	2028	recQ	3.6.4.12	COG0514	ATP-dependent DNA helicase RecQ
ENPBIJHC_01569	CDS	2064				hypothetical protein
ENPBIJHC_01570	CDS	1047	adhC	1.1.1.2	COG1064	NADP-dependent alcohol dehydrogenase C
ENPBIJHC_01571	CDS	570	tag	3.2.2.20	COG2818	DNA-3-methyladenine glycosylase 1
ENPBIJHC_01572	CDS	1134	pknD_2	2.7.11.1		Serine/threonine-protein kinase PknD
ENPBIJHC_01573	CDS	5919				hypothetical protein
ENPBIJHC_01574	CDS	990				hypothetical protein
ENPBIJHC_01575	CDS	1371				hypothetical protein
ENPBIJHC_01576	CDS	2550				hypothetical protein
ENPBIJHC_01577	CDS	1584				hypothetical protein
ENPBIJHC_01578	CDS	828	prpC_2	3.1.3.16	COG0631	Protein phosphatase PrpC
ENPBIJHC_01579	CDS	678				hypothetical protein
ENPBIJHC_01580	CDS	468				hypothetical protein
ENPBIJHC_01581	CDS	1311				hypothetical protein
ENPBIJHC_01582	CDS	1356				hypothetical protein
ENPBIJHC_01583	CDS	1335				hypothetical protein
ENPBIJHC_01584	CDS	315				hypothetical protein
ENPBIJHC_01585	CDS	291				hypothetical protein
ENPBIJHC_01586	CDS	408				hypothetical protein
ENPBIJHC_01587	CDS	1338				hypothetical protein
ENPBIJHC_01588	CDS	1395				hypothetical protein
ENPBIJHC_01589	CDS	1365				hypothetical protein
ENPBIJHC_01590	CDS	1242				hypothetical protein
ENPBIJHC_01591	CDS	3978	eccC		COG1674	ESX secretion system protein EccC
ENPBIJHC_01592	CDS	303				hypothetical protein
ENPBIJHC_01593	CDS	297				hypothetical protein
ENPBIJHC_01594	CDS	1212				hypothetical protein
ENPBIJHC_01595	CDS	720				hypothetical protein
ENPBIJHC_01596	CDS	477				hypothetical protein
ENPBIJHC_01597	CDS	990	mdh	1.1.1.37	COG0039	Malate dehydrogenase
ENPBIJHC_01598	CDS	882				hypothetical protein
ENPBIJHC_01599	CDS	972	pip_2	3.4.11.5		Proline iminopeptidase
ENPBIJHC_01600	CDS	1764	betB_1	1.2.1.8		NAD/NADP-dependent betaine aldehyde dehydrogenase
ENPBIJHC_01601	CDS	264				hypothetical protein
ENPBIJHC_01602	CDS	906		3.8.1.3	COG0596	Fluoroacetate dehalogenase
ENPBIJHC_01603	CDS	978				hypothetical protein
ENPBIJHC_01604	CDS	348				hypothetical protein
ENPBIJHC_01605	CDS	456	tagD	2.7.7.39	COG0615	Glycerol-3-phosphate cytidylyltransferase
ENPBIJHC_01606	CDS	1179	arnC_1	2.4.2.53		Undecaprenyl-phosphate 4-deoxy-4-formamido-L-arabinose transferase
ENPBIJHC_01607	CDS	1416				hypothetical protein
ENPBIJHC_01608	CDS	999	rmlB	4.2.1.46	COG1088	dTDP-glucose 4,6-dehydratase
ENPBIJHC_01609	CDS	873	rmlA	2.7.7.24	COG1209	Glucose-1-phosphate thymidylyltransferase
ENPBIJHC_01610	CDS	1029	mshA_3	2.4.1.250		D-inositol-3-phosphate glycosyltransferase
ENPBIJHC_01611	CDS	324				hypothetical protein
ENPBIJHC_01612	CDS	666				hypothetical protein
ENPBIJHC_01613	CDS	465				hypothetical protein
ENPBIJHC_01614	CDS	495				hypothetical protein
ENPBIJHC_01615	CDS	912				hypothetical protein
ENPBIJHC_01616	CDS	315				hypothetical protein
ENPBIJHC_01617	CDS	654				hypothetical protein
ENPBIJHC_01618	CDS	1998				hypothetical protein
ENPBIJHC_01619	CDS	954				hypothetical protein
ENPBIJHC_01620	CDS	720				hypothetical protein
ENPBIJHC_01621	CDS	618				hypothetical protein
ENPBIJHC_01622	CDS	534				hypothetical protein
ENPBIJHC_01623	CDS	4728				hypothetical protein
ENPBIJHC_01624	CDS	1308				hypothetical protein
ENPBIJHC_01625	CDS	1353				Iron-sulfur cluster carrier protein
ENPBIJHC_01626	CDS	2439				hypothetical protein
ENPBIJHC_01627	CDS	1311				hypothetical protein
ENPBIJHC_01628	CDS	1137	mshA_4	2.4.1.250		D-inositol-3-phosphate glycosyltransferase
ENPBIJHC_01629	CDS	1194				hypothetical protein
ENPBIJHC_01630	CDS	1527				hypothetical protein
ENPBIJHC_01631	CDS	1146				hypothetical protein
ENPBIJHC_01632	CDS	615	betI_5			HTH-type transcriptional regulator BetI
ENPBIJHC_01633	CDS	957				hypothetical protein
ENPBIJHC_01634	CDS	279				hypothetical protein
ENPBIJHC_01635	CDS	1068				hypothetical protein
ENPBIJHC_01636	CDS	1404				hypothetical protein
ENPBIJHC_01637	CDS	525				hypothetical protein
ENPBIJHC_01638	CDS	306				hypothetical protein
ENPBIJHC_01639	CDS	1326				hypothetical protein
ENPBIJHC_01640	CDS	846				hypothetical protein
ENPBIJHC_01641	CDS	438				hypothetical protein
ENPBIJHC_01642	CDS	744				hypothetical protein
ENPBIJHC_01643	CDS	1035	pip_3	3.4.11.5		Proline iminopeptidase
ENPBIJHC_01644	tRNA	74				tRNA-Phe(gaa)
ENPBIJHC_01645	tRNA	75				tRNA-Asp(gtc)
ENPBIJHC_01646	tRNA	74				tRNA-Glu(ttc)
ENPBIJHC_01647	CDS	1350				hypothetical protein
ENPBIJHC_01648	CDS	492	ppa	3.6.1.1	COG0221	Inorganic pyrophosphatase
ENPBIJHC_01649	CDS	993	tilS	6.3.4.19	COG0037	tRNA(Ile)-lysidine synthase
ENPBIJHC_01650	CDS	591				hypothetical protein
ENPBIJHC_01651	CDS	552	hpt	2.4.2.8	COG0634	Hypoxanthine-guanine phosphoribosyltransferase
ENPBIJHC_01652	tRNA	90				tRNA-Ser(cga)
ENPBIJHC_01653	CDS	612	folE	3.5.4.16	COG0302	GTP cyclohydrolase 1
ENPBIJHC_01654	CDS	810	folP1	2.5.1.15	COG0294	Dihydropteroate synthase
ENPBIJHC_01655	CDS	396	folB	4.1.2.25	COG1539	Dihydroneopterin aldolase
ENPBIJHC_01656	CDS	537	folK	2.7.6.3	COG0801	2-amino-4-hydroxy-6-hydroxymethyldihydropteridine pyrophosphokinase
ENPBIJHC_01657	CDS	483				hypothetical protein
ENPBIJHC_01658	CDS	582				hypothetical protein
ENPBIJHC_01659	CDS	2121				hypothetical protein
ENPBIJHC_01660	CDS	693				hypothetical protein
ENPBIJHC_01661	CDS	1851				hypothetical protein
ENPBIJHC_01662	CDS	1533	lysS1	6.1.1.6	COG1190	Lysine--tRNA ligase 1
ENPBIJHC_01663	CDS	1116				hypothetical protein
ENPBIJHC_01664	CDS	207				hypothetical protein
ENPBIJHC_01665	CDS	1461	clsA	2.7.8.-	COG1502	Major cardiolipin synthase ClsA
ENPBIJHC_01666	CDS	747				hypothetical protein
ENPBIJHC_01667	CDS	999	yegS	2.7.1.-		lipid kinase YegS
ENPBIJHC_01668	CDS	1305	serS	6.1.1.11	COG0172	Serine--tRNA ligase
ENPBIJHC_01669	CDS	822	yitU	3.1.3.104	COG0561	5-amino-6-(5-phospho-D-ribitylamino)uracil phosphatase YitU
ENPBIJHC_01670	tRNA	86				tRNA-Ser(tga)
ENPBIJHC_01671	CDS	1260	tagU_2	2.7.8.-		Polyisoprenyl-teichoic acid--peptidoglycan teichoic acid transferase TagU
ENPBIJHC_01672	CDS	1443	rhaB_1	2.7.1.5		Rhamnulokinase
ENPBIJHC_01673	CDS	2037	hcaB_2	1.3.1.87		3-phenylpropionate-dihydrodiol/cinnamic acid-dihydrodiol dehydrogenase
ENPBIJHC_01674	CDS	762	ydjF		COG1349	putative HTH-type transcriptional regulator YdjF
ENPBIJHC_01675	CDS	858	nlhH	3.1.1.1	COG0657	Carboxylesterase NlhH
ENPBIJHC_01676	CDS	798	gno_2	1.1.1.-		Gluconate 5-dehydrogenase
ENPBIJHC_01677	CDS	1449	rhaB_2	2.7.1.5	COG1070	L-Rhamnulokinase
ENPBIJHC_01678	CDS	933	deoR_2		COG2390	Deoxyribonucleoside regulator
ENPBIJHC_01679	CDS	1047	gutB	1.1.1.-	COG1063	Sorbitol dehydrogenase
ENPBIJHC_01680	CDS	1590	mglA_2	7.5.2.11	COG1129	Galactose/methyl galactoside import ATP-binding protein MglA
ENPBIJHC_01681	CDS	1008	rbsC_2		COG1172	Ribose import permease protein RbsC
ENPBIJHC_01682	CDS	1071	xypA		COG1879	Xylitol-binding protein
ENPBIJHC_01683	CDS	903	sucD	6.2.1.5	COG0074	Succinate--CoA ligase [ADP-forming] subunit alpha
ENPBIJHC_01684	CDS	1167	sucC	6.2.1.5	COG0045	Succinate--CoA ligase [ADP-forming] subunit beta
ENPBIJHC_01685	CDS	666				hypothetical protein
ENPBIJHC_01686	CDS	1236	caiA	1.3.8.13		Crotonobetainyl-CoA reductase
ENPBIJHC_01687	CDS	552				hypothetical protein
ENPBIJHC_01688	CDS	507				hypothetical protein
ENPBIJHC_01689	CDS	1452				hypothetical protein
ENPBIJHC_01690	CDS	1044	ligC	6.5.1.1	COG1793	DNA ligase C
ENPBIJHC_01691	CDS	1071	ligD		COG1793	Multifunctional non-homologous end joining protein LigD
ENPBIJHC_01692	CDS	1137				hypothetical protein
ENPBIJHC_01693	CDS	2454	uvrD1	3.6.4.12	COG0210	ATP-dependent DNA helicase UvrD1
ENPBIJHC_01694	CDS	1017				hypothetical protein
ENPBIJHC_01695	CDS	987	btuD_7	7.6.2.8		Vitamin B12 import ATP-binding protein BtuD
ENPBIJHC_01696	CDS	399	yccF		COG3304	Inner membrane protein YccF
ENPBIJHC_01697	CDS	1005	glpQ_2	3.1.4.46	COG0584	Glycerophosphodiester phosphodiesterase, periplasmic
ENPBIJHC_01698	CDS	921				hypothetical protein
ENPBIJHC_01699	CDS	273				hypothetical protein
ENPBIJHC_01700	CDS	1326				hypothetical protein
ENPBIJHC_01701	CDS	429				hypothetical protein
ENPBIJHC_01702	CDS	2100				hypothetical protein
ENPBIJHC_01703	CDS	1407	gtfA	2.4.1.-		UDP-N-acetylglucosamine--peptide N-acetylglucosaminyltransferase GtfA subunit
ENPBIJHC_01704	CDS	1587	guaA	6.3.5.2	COG0518	GMP synthase [glutamine-hydrolyzing]
ENPBIJHC_01705	CDS	513				hypothetical protein
ENPBIJHC_01706	CDS	4641				hypothetical protein
ENPBIJHC_01707	CDS	759				hypothetical protein
ENPBIJHC_01708	CDS	1116		1.-.-.-	COG0516	putative oxidoreductase/MSMEI_1564
ENPBIJHC_01709	CDS	1689	ybiT		COG0488	putative ABC transporter ATP-binding protein YbiT
ENPBIJHC_01710	CDS	249				hypothetical protein
ENPBIJHC_01711	CDS	1821	rcsC_1	2.7.13.3		Sensor histidine kinase RcsC
ENPBIJHC_01712	CDS	348				hypothetical protein
ENPBIJHC_01713	CDS	144				hypothetical protein
ENPBIJHC_01714	CDS	1488				hypothetical protein
ENPBIJHC_01715	CDS	714	ycdX_1	3.1.3.-		phosphatase YcdX
ENPBIJHC_01716	CDS	990				hypothetical protein
ENPBIJHC_01717	CDS	1047	cheB	3.5.1.44		Protein-glutamate methylesterase/protein-glutamine glutaminase
ENPBIJHC_01718	CDS	312				hypothetical protein
ENPBIJHC_01719	CDS	411				hypothetical protein
ENPBIJHC_01720	CDS	1503	guaB	1.1.1.205	COG0516	Inosine-5'-monophosphate dehydrogenase
ENPBIJHC_01721	CDS	1353				hypothetical protein
ENPBIJHC_01722	CDS	978				hypothetical protein
ENPBIJHC_01723	CDS	999	btuD_8	7.6.2.8		Vitamin B12 import ATP-binding protein BtuD
ENPBIJHC_01724	CDS	768	livF_2		COG0410	High-affinity branched-chain amino acid transport ATP-binding protein LivF
ENPBIJHC_01725	CDS	1257	braC		COG0683	Leucine-, isoleucine-, valine-, threonine-, and alanine-binding protein
ENPBIJHC_01726	CDS	933	rarD		COG2962	Protein RarD
ENPBIJHC_01727	CDS	297	groS		COG0234	10 kDa chaperonin
ENPBIJHC_01728	CDS	1200				hypothetical protein
ENPBIJHC_01729	CDS	1188				hypothetical protein
ENPBIJHC_01730	CDS	1122				hypothetical protein
ENPBIJHC_01731	CDS	483				hypothetical protein
ENPBIJHC_01732	CDS	1089	tsaD	2.3.1.234	COG0533	tRNA N6-adenosine threonylcarbamoyltransferase
ENPBIJHC_01733	CDS	489				hypothetical protein
ENPBIJHC_01734	CDS	618				hypothetical protein
ENPBIJHC_01735	CDS	372	fliW		COG1699	Flagellar assembly factor FliW
ENPBIJHC_01736	CDS	882				hypothetical protein
ENPBIJHC_01737	CDS	1410				hypothetical protein
ENPBIJHC_01738	CDS	483				hypothetical protein
ENPBIJHC_01739	CDS	804	fliA		COG1191	RNA polymerase sigma factor FliA
ENPBIJHC_01740	CDS	831	hag		COG1344	Flagellin
ENPBIJHC_01741	CDS	1389				hypothetical protein
ENPBIJHC_01742	CDS	387	fliS		COG1516	Flagellar secretion chaperone FliS
ENPBIJHC_01743	CDS	297				hypothetical protein
ENPBIJHC_01744	CDS	342	flgB		COG1815	Flagellar basal body rod protein FlgB
ENPBIJHC_01745	CDS	396	flgC		COG1558	Flagellar basal-body rod protein FlgC
ENPBIJHC_01746	CDS	306	fliE			Flagellar hook-basal body complex protein FliE
ENPBIJHC_01747	CDS	1623				hypothetical protein
ENPBIJHC_01748	CDS	1005	fliG		COG1536	Flagellar motor switch protein FliG
ENPBIJHC_01749	CDS	609				hypothetical protein
ENPBIJHC_01750	CDS	1293	yscN	7.1.2.2		putative ATP synthase YscN
ENPBIJHC_01751	CDS	423				hypothetical protein
ENPBIJHC_01752	CDS	1359				hypothetical protein
ENPBIJHC_01753	CDS	459				hypothetical protein
ENPBIJHC_01754	CDS	1161	flgE		COG1749	Flagellar hook protein FlgE
ENPBIJHC_01755	CDS	1374				hypothetical protein
ENPBIJHC_01756	CDS	255	swrD		COG1582	Swarming motility protein SwrD
ENPBIJHC_01757	CDS	813	pomA		COG1291	Chemotaxis protein PomA
ENPBIJHC_01758	CDS	810	motB		COG1360	Motility protein B
ENPBIJHC_01759	CDS	921	fliM		COG1868	Flagellar motor switch protein FliM
ENPBIJHC_01760	CDS	660				hypothetical protein
ENPBIJHC_01761	CDS	438				hypothetical protein
ENPBIJHC_01762	CDS	810				hypothetical protein
ENPBIJHC_01763	CDS	273	fliQ		COG1987	Flagellar biosynthetic protein FliQ
ENPBIJHC_01764	CDS	762	fliR		COG1684	Flagellar biosynthetic protein FliR
ENPBIJHC_01765	CDS	1092	flhB		COG1377	Flagellar biosynthetic protein FlhB
ENPBIJHC_01766	CDS	2064	flhA_1		COG1298	Flagellar biosynthesis protein FlhA
ENPBIJHC_01767	CDS	252	csrA			Translational regulator CsrA
ENPBIJHC_01768	CDS	1137				hypothetical protein
ENPBIJHC_01769	CDS	1593	rcsC_2	2.7.13.3		Sensor histidine kinase RcsC
ENPBIJHC_01770	CDS	849	phoP		COG0745	Alkaline phosphatase synthesis transcriptional regulatory protein PhoP
ENPBIJHC_01771	CDS	495				hypothetical protein
ENPBIJHC_01772	CDS	1107	alr_2	5.1.1.1	COG0787	Alanine racemase
ENPBIJHC_01773	CDS	360	acpS	2.7.8.7		Holo-[acyl-carrier-protein] synthase
ENPBIJHC_01774	CDS	1848	glmS_1	2.6.1.16	COG0449	Glutamine--fructose-6-phosphate aminotransferase [isomerizing]
ENPBIJHC_01775	CDS	954	coaA	2.7.1.33	COG1072	Pantothenate kinase
ENPBIJHC_01776	CDS	936	ppx1	3.6.1.11	COG0248	Exopolyphosphatase 1
ENPBIJHC_01777	CDS	477				hypothetical protein
ENPBIJHC_01778	CDS	714				hypothetical protein
ENPBIJHC_01779	CDS	1731				hypothetical protein
ENPBIJHC_01780	CDS	591				hypothetical protein
ENPBIJHC_01781	CDS	939				hypothetical protein
ENPBIJHC_01782	CDS	1251				hypothetical protein
ENPBIJHC_01783	CDS	1254				hypothetical protein
ENPBIJHC_01784	CDS	219				hypothetical protein
ENPBIJHC_01785	CDS	1269				hypothetical protein
ENPBIJHC_01786	CDS	1215				hypothetical protein
ENPBIJHC_01787	CDS	1134	wbpI_2	5.1.3.23	COG0381	UDP-2,3-diacetamido-2,3-dideoxy-D-glucuronate 2-epimerase
ENPBIJHC_01788	CDS	1095	wbjC	1.1.1.367		UDP-2-acetamido-2,6-beta-L-arabino-hexul-4-ose reductase
ENPBIJHC_01789	CDS	1050	capD	5.1.3.2	COG1086	UDP-glucose 4-epimerase
ENPBIJHC_01790	CDS	1221				hypothetical protein
ENPBIJHC_01791	CDS	666	perB	2.3.1.227	COG0110	GDP-perosamine N-acetyltransferase
ENPBIJHC_01792	CDS	621	pglC	2.7.8.36	COG2148	Undecaprenyl phosphate N,N'-diacetylbacillosamine 1-phosphate transferase
ENPBIJHC_01793	CDS	1131	epsN	2.6.1.-	COG0399	Putative pyridoxal phosphate-dependent aminotransferase EpsN
ENPBIJHC_01794	CDS	1908	pglF	4.2.1.135	COG1086	UDP-N-acetyl-alpha-D-glucosamine C6 dehydratase
ENPBIJHC_01795	CDS	1146				hypothetical protein
ENPBIJHC_01796	CDS	1365				Iron-sulfur cluster carrier protein
ENPBIJHC_01797	CDS	1521				Iron-sulfur cluster carrier protein
ENPBIJHC_01798	CDS	447				hypothetical protein
ENPBIJHC_01799	CDS	786	arnC_2	2.4.2.53		Undecaprenyl-phosphate 4-deoxy-4-formamido-L-arabinose transferase
ENPBIJHC_01800	CDS	1452				hypothetical protein
ENPBIJHC_01801	CDS	1359	glmM	5.4.2.10	COG1109	Phosphoglucosamine mutase
ENPBIJHC_01802	CDS	486	rpsI		COG0103	30S ribosomal protein S9
ENPBIJHC_01803	CDS	447	rplM		COG0102	50S ribosomal protein L13
ENPBIJHC_01804	CDS	669				hypothetical protein
ENPBIJHC_01805	CDS	849	truA	5.4.99.12	COG0101	tRNA pseudouridine synthase A
ENPBIJHC_01806	CDS	1539	puuP_2		COG0531	Putrescine importer PuuP
ENPBIJHC_01807	CDS	366	yybR		COG1733	putative HTH-type transcriptional regulator YybR
ENPBIJHC_01808	CDS	846	qorB	1.6.5.2	COG0702	Quinone oxidoreductase 2
ENPBIJHC_01809	CDS	390				hypothetical protein
ENPBIJHC_01810	CDS	603				hypothetical protein
ENPBIJHC_01811	CDS	567	rpoE_2		COG1595	ECF RNA polymerase sigma-E factor
ENPBIJHC_01812	CDS	174				hypothetical protein
ENPBIJHC_01813	CDS	699				hypothetical protein
ENPBIJHC_01814	CDS	567				hypothetical protein
ENPBIJHC_01815	CDS	342				hypothetical protein
ENPBIJHC_01816	CDS	192				hypothetical protein
ENPBIJHC_01817	CDS	438				hypothetical protein
ENPBIJHC_01818	CDS	612				hypothetical protein
ENPBIJHC_01819	CDS	1668	bmr3_2			Multidrug resistance protein 3
ENPBIJHC_01820	CDS	162				hypothetical protein
ENPBIJHC_01821	CDS	480				hypothetical protein
ENPBIJHC_01822	tRNA	75				tRNA-Met(cat)
ENPBIJHC_01823	tRNA	73				tRNA-Thr(ggt)
ENPBIJHC_01824	CDS	1149				hypothetical protein
ENPBIJHC_01825	CDS	798	suhB	3.1.3.25	COG0483	Inositol-1-monophosphatase
ENPBIJHC_01826	CDS	1050				hypothetical protein
ENPBIJHC_01827	CDS	801	fadB_1	5.3.3.8		Fatty acid oxidation complex subunit alpha
ENPBIJHC_01828	CDS	492				hypothetical protein
ENPBIJHC_01829	tRNA	85				tRNA-Tyr(gta)
ENPBIJHC_01830	CDS	930	pfkB	2.7.1.11	COG0524	ATP-dependent 6-phosphofructokinase
ENPBIJHC_01831	CDS	3876	rpoC	2.7.7.6	COG0086	DNA-directed RNA polymerase subunit beta'
ENPBIJHC_01832	CDS	3504	rpoB	2.7.7.6	COG0085	DNA-directed RNA polymerase subunit beta
ENPBIJHC_01833	CDS	1800	gsiA_4	7.4.2.10	COG1123	Glutathione import ATP-binding protein GsiA
ENPBIJHC_01834	CDS	966	gsiD_3		COG1173	Glutathione transport system permease protein GsiD
ENPBIJHC_01835	CDS	1005	dppB_5		COG0601	Dipeptide transport system permease protein DppB
ENPBIJHC_01836	CDS	1674	hbpA		COG0747	Heme-binding protein A
ENPBIJHC_01837	CDS	921	kdgK_1	2.7.1.45		2-dehydro-3-deoxygluconokinase
ENPBIJHC_01838	CDS	876	rpiR		COG1737	HTH-type transcriptional regulator RpiR
ENPBIJHC_01839	CDS	1509	nagZ_1	3.2.1.52		Beta-hexosaminidase
ENPBIJHC_01840	CDS	834	dasC_4		COG0395	Diacetylchitobiose uptake system permease protein DasC
ENPBIJHC_01841	CDS	975	dasB		COG1175	Diacetylchitobiose uptake system permease protein DasB
ENPBIJHC_01842	CDS	1290	dasA_2		COG1653	Diacetylchitobiose binding protein DasA
ENPBIJHC_01843	CDS	1185	tagU_3	2.7.8.-		Polyisoprenyl-teichoic acid--peptidoglycan teichoic acid transferase TagU
ENPBIJHC_01844	CDS	861				hypothetical protein
ENPBIJHC_01845	CDS	528				hypothetical protein
ENPBIJHC_01846	CDS	489				hypothetical protein
ENPBIJHC_01847	CDS	516				hypothetical protein
ENPBIJHC_01848	CDS	663				hypothetical protein
ENPBIJHC_01849	CDS	1461				hypothetical protein
ENPBIJHC_01850	CDS	762	yxdL		COG1136	ABC transporter ATP-binding protein YxdL
ENPBIJHC_01851	CDS	636	lnrK_1		COG2197	Transcriptional regulatory protein LnrK
ENPBIJHC_01852	CDS	1182				hypothetical protein
ENPBIJHC_01853	CDS	792	COQ5	2.1.1.163		2-methoxy-6-polyprenyl-1,4-benzoquinol methylase, mitochondrial
ENPBIJHC_01854	CDS	1152	menE	6.2.1.26	COG0318	putative 2-succinylbenzoate--CoA ligase
ENPBIJHC_01855	CDS	984	menB	4.1.3.36	COG0447	1,4-dihydroxy-2-naphthoyl-CoA synthase
ENPBIJHC_01856	CDS	960				hypothetical protein
ENPBIJHC_01857	CDS	333				hypothetical protein
ENPBIJHC_01858	CDS	1155				hypothetical protein
ENPBIJHC_01859	CDS	1101	menC_1	4.2.1.113	COG4948	o-succinylbenzoate synthase
ENPBIJHC_01860	CDS	627				hypothetical protein
ENPBIJHC_01861	CDS	2787	ydfJ		COG2409	Membrane protein YdfJ
ENPBIJHC_01862	CDS	1968				hypothetical protein
ENPBIJHC_01863	CDS	576				hypothetical protein
ENPBIJHC_01864	CDS	981	ccsA			Cytochrome c biogenesis protein CcsA
ENPBIJHC_01865	CDS	1779	ccs1			Cytochrome c biogenesis protein Ccs1
ENPBIJHC_01866	CDS	768				hypothetical protein
ENPBIJHC_01867	CDS	558	resA_1			Thiol-disulfide oxidoreductase ResA
ENPBIJHC_01868	CDS	405	tipA_2			HTH-type transcriptional activator TipA
ENPBIJHC_01869	CDS	894	trxB_2	1.8.1.9	COG0492	Thioredoxin reductase
ENPBIJHC_01870	CDS	642			COG0406	putative protein
ENPBIJHC_01871	CDS	390				hypothetical protein
ENPBIJHC_01872	CDS	1779	aspS	6.1.1.23	COG0173	Aspartate--tRNA(Asp/Asn) ligase
ENPBIJHC_01873	CDS	819	yfcA		COG0730	putative membrane transporter protein YfcA
ENPBIJHC_01874	CDS	462	phnO	2.3.1.280		Aminoalkylphosphonate N-acetyltransferase
ENPBIJHC_01875	CDS	1140				hypothetical protein
ENPBIJHC_01876	CDS	939				hypothetical protein
ENPBIJHC_01877	CDS	792				hypothetical protein
ENPBIJHC_01878	CDS	1092	potA	7.6.2.11	COG3842	Spermidine/putrescine import ATP-binding protein PotA
ENPBIJHC_01879	CDS	756	artM_2		COG1126	Arginine transport ATP-binding protein ArtM
ENPBIJHC_01880	CDS	798				hypothetical protein
ENPBIJHC_01881	CDS	813	glnH_1		COG0834	Glutamine-binding periplasmic protein
ENPBIJHC_01882	CDS	303				hypothetical protein
ENPBIJHC_01883	CDS	297				hypothetical protein
ENPBIJHC_01884	CDS	303		2.8.1.-	COG0607	Sulfurtransferase
ENPBIJHC_01885	CDS	192				Putative DNA-binding proteinA
ENPBIJHC_01886	CDS	1020	kynB	3.5.1.9		Kynurenine formamidase
ENPBIJHC_01887	CDS	453				hypothetical protein
ENPBIJHC_01888	CDS	1431	ktrB		COG0168	Ktr system potassium uptake protein B
ENPBIJHC_01889	CDS	672	ktrA		COG0569	Ktr system potassium uptake protein A
ENPBIJHC_01890	CDS	777	drrA_1	3.6.3.-		Daunorubicin/doxorubicin resistance ATP-binding protein DrrA
ENPBIJHC_01891	CDS	1593				hypothetical protein
ENPBIJHC_01892	CDS	840	proC	1.5.1.2	COG0345	Pyrroline-5-carboxylate reductase
ENPBIJHC_01893	CDS	972	mamB			Magnetosome protein MamB
ENPBIJHC_01894	CDS	456	tadA	3.5.4.33	COG0590	tRNA-specific adenosine deaminase
ENPBIJHC_01895	CDS	633	upp	2.4.2.9		Uracil phosphoribosyltransferase
ENPBIJHC_01896	CDS	804				hypothetical protein
ENPBIJHC_01897	CDS	3483				hypothetical protein
ENPBIJHC_01898	CDS	819	nadE	6.3.1.5	COG0171	NH(3)-dependent NAD(+) synthetase
ENPBIJHC_01899	CDS	558	mtnN	3.2.2.9		5'-methylthioadenosine/S-adenosylhomocysteine nucleosidase
ENPBIJHC_01900	CDS	2994	sbcC		COG0419	Nuclease SbcCD subunit C
ENPBIJHC_01901	CDS	1170	sbcD			Nuclease SbcCD subunit D
ENPBIJHC_01902	CDS	483				hypothetical protein
ENPBIJHC_01903	CDS	309				hypothetical protein
ENPBIJHC_01904	CDS	714				hypothetical protein
ENPBIJHC_01905	CDS	960				hypothetical protein
ENPBIJHC_01906	CDS	198				hypothetical protein
ENPBIJHC_01907	CDS	756	fatE	7.2.2.-	COG4604	Petrobactin import ATP-binding protein FatE
ENPBIJHC_01908	CDS	1029	fatC		COG4605	Petrobactin import system permease protein FatC
ENPBIJHC_01909	CDS	987	fatD		COG4606	Petrobactin import system permease protein FatD
ENPBIJHC_01910	CDS	996	yclQ		COG4607	Petrobactin-binding protein YclQ
ENPBIJHC_01911	CDS	768	yqjH	1.16.1.9	COG2375	NADPH-dependent ferric-chelate reductase
ENPBIJHC_01912	CDS	402				hypothetical protein
ENPBIJHC_01913	CDS	99				hypothetical protein
ENPBIJHC_01914	CDS	1170	rtcB	6.5.1.-	COG1690	RNA-splicing ligase RtcB
ENPBIJHC_01915	CDS	300				hypothetical protein
ENPBIJHC_01916	CDS	759				hypothetical protein
ENPBIJHC_01917	CDS	411				hypothetical protein
ENPBIJHC_01918	CDS	1515				hypothetical protein
ENPBIJHC_01919	CDS	1029				hypothetical protein
ENPBIJHC_01920	CDS	1101				hypothetical protein
ENPBIJHC_01921	CDS	1101				hypothetical protein
ENPBIJHC_01922	CDS	1548				hypothetical protein
ENPBIJHC_01923	CDS	1341	codB		COG1457	Cytosine permease
ENPBIJHC_01924	CDS	1404	thrC	4.2.3.1	COG0498	Threonine synthase
ENPBIJHC_01925	CDS	765	rsmA	2.1.1.182		Ribosomal RNA small subunit methyltransferase A
ENPBIJHC_01926	CDS	603	desR_2		COG2197	Transcriptional regulatory protein DesR
ENPBIJHC_01927	CDS	1221				hypothetical protein
ENPBIJHC_01928	CDS	543				hypothetical protein
ENPBIJHC_01929	CDS	903	rocF	3.5.3.1		Arginase
ENPBIJHC_01930	CDS	1293				hypothetical protein
ENPBIJHC_01931	CDS	1020			COG0861	putative membrane protein
ENPBIJHC_01932	CDS	1302	aspS2	6.1.1.23	COG0017	Aspartate--tRNA(Asp/Asn) ligase
ENPBIJHC_01933	CDS	684				hypothetical protein
ENPBIJHC_01934	CDS	1023	yfmJ	1.-.-.-	COG2130	Putative NADP-dependent oxidoreductase YfmJ
ENPBIJHC_01935	CDS	390				hypothetical protein
ENPBIJHC_01936	CDS	594				hypothetical protein
ENPBIJHC_01937	CDS	915				hypothetical protein
ENPBIJHC_01938	CDS	339				hypothetical protein
ENPBIJHC_01939	CDS	1158	adh_2	1.1.1.1		Alcohol dehydrogenase
ENPBIJHC_01940	CDS	429				hypothetical protein
ENPBIJHC_01941	CDS	198				hypothetical protein
ENPBIJHC_01942	CDS	1602				hypothetical protein
ENPBIJHC_01943	CDS	2556	hrpB	3.6.4.13	COG1643	ATP-dependent RNA helicase HrpB
ENPBIJHC_01944	CDS	735				hypothetical protein
ENPBIJHC_01945	CDS	864	rbbA		COG0842	Ribosome-associated ATPase
ENPBIJHC_01946	CDS	597	betI_6			HTH-type transcriptional regulator BetI
ENPBIJHC_01947	CDS	693				hypothetical protein
ENPBIJHC_01948	CDS	1494	sdaA	4.3.1.17	COG1760	L-serine dehydratase
ENPBIJHC_01949	CDS	273				hypothetical protein
ENPBIJHC_01950	CDS	1338	frc	2.8.3.16		Formyl-CoA:oxalate CoA-transferase
ENPBIJHC_01951	CDS	813				hypothetical protein
ENPBIJHC_01952	CDS	1302	tyrS	6.1.1.1	COG0162	Tyrosine--tRNA ligase
ENPBIJHC_01953	CDS	795				hypothetical protein
ENPBIJHC_01954	CDS	645				hypothetical protein
ENPBIJHC_01955	CDS	585				hypothetical protein
ENPBIJHC_01956	CDS	1431	argH	4.3.2.1	COG0165	Argininosuccinate lyase
ENPBIJHC_01957	CDS	930	argF	2.1.3.3	COG0078	Ornithine carbamoyltransferase
ENPBIJHC_01958	CDS	1206	argD_1	2.6.1.11	COG4992	Acetylornithine aminotransferase
ENPBIJHC_01959	CDS	918	argB	2.7.2.8	COG0548	Acetylglutamate kinase
ENPBIJHC_01960	CDS	1158	argJ		COG1364	Arginine biosynthesis bifunctional protein ArgJ
ENPBIJHC_01961	CDS	1080	argC	1.2.1.38	COG0002	N-acetyl-gamma-glutamyl-phosphate reductase
ENPBIJHC_01962	CDS	2148	thiE	2.5.1.3		Thiamine-phosphate synthase
ENPBIJHC_01963	CDS	849	thiM	2.7.1.50	COG2145	Hydroxyethylthiazole kinase
ENPBIJHC_01964	CDS	972				hypothetical protein
ENPBIJHC_01965	CDS	2526	pheT	6.1.1.20	COG0072	Phenylalanine--tRNA ligase beta subunit
ENPBIJHC_01966	CDS	1041	pheS	6.1.1.20	COG0016	Phenylalanine--tRNA ligase alpha subunit
ENPBIJHC_01967	CDS	927				hypothetical protein
ENPBIJHC_01968	CDS	648	glnM		COG0765	putative glutamine ABC transporter permease protein GlnM
ENPBIJHC_01969	CDS	915	glnH_2		COG0834	ABC transporter glutamine-binding protein GlnH
ENPBIJHC_01970	CDS	747	glnQ			Glutamine transport ATP-binding protein GlnQ
ENPBIJHC_01971	CDS	963				hypothetical protein
ENPBIJHC_01972	CDS	1374	sasA_3	2.7.-.-		Adaptive-response sensory-kinase SasA
ENPBIJHC_01973	CDS	672	regX3_1		COG0745	Sensory transduction protein regX3
ENPBIJHC_01974	CDS	813	aviRb	2.1.1.208		23S rRNA (uridine(2479)-2'-O)-methyltransferase
ENPBIJHC_01975	CDS	387	rplT		COG0292	50S ribosomal protein L20
ENPBIJHC_01976	CDS	195	rpmI		COG0291	50S ribosomal protein L35
ENPBIJHC_01977	CDS	441	infC			Translation initiation factor IF-3
ENPBIJHC_01978	CDS	444				hypothetical protein
ENPBIJHC_01979	CDS	798				hypothetical protein
ENPBIJHC_01980	CDS	747	hisA	5.3.1.16	COG0106	1-(5-phosphoribosyl)-5-[(5-phosphoribosylamino)methylideneamino] imidazole-4-carboxamide isomerase
ENPBIJHC_01981	CDS	636	hisH	4.3.2.10		Imidazole glycerol phosphate synthase subunit HisH
ENPBIJHC_01982	CDS	618	hisB	4.2.1.19	COG0131	Imidazoleglycerol-phosphate dehydratase
ENPBIJHC_01983	CDS	1095	hisC_2	2.6.1.9	COG0079	Histidinol-phosphate aminotransferase
ENPBIJHC_01984	CDS	369				hypothetical protein
ENPBIJHC_01985	CDS	687	lexA	3.4.21.88	COG1974	LexA repressor
ENPBIJHC_01986	CDS	2310	metE	2.1.1.14	COG0620	5-methyltetrahydropteroyltriglutamate--homocysteine methyltransferase
ENPBIJHC_01987	CDS	948	metF	1.5.1.20	COG0685	5,10-methylenetetrahydrofolate reductase
ENPBIJHC_01988	CDS	1863				hypothetical protein
ENPBIJHC_01989	CDS	477	smpB		COG0691	SsrA-binding protein
ENPBIJHC_01990	CDS	915	ftsX		COG2177	Cell division protein FtsX
ENPBIJHC_01991	CDS	1107	btuD_9	7.6.2.8		Vitamin B12 import ATP-binding protein BtuD
ENPBIJHC_01992	CDS	1362				hypothetical protein
ENPBIJHC_01993	CDS	1110	prfB		COG1186	Peptide chain release factor 2
ENPBIJHC_01994	CDS	1290				hypothetical protein
ENPBIJHC_01995	CDS	441				hypothetical protein
ENPBIJHC_01996	CDS	435				hypothetical protein
ENPBIJHC_01997	CDS	402				hypothetical protein
ENPBIJHC_01998	CDS	195				hypothetical protein
ENPBIJHC_01999	CDS	405				hypothetical protein
[truncated: 1,419 more rows]
